# Supplementary material for: Identification of Circular RNAs in Hypothalamus of Gilts during the Onset of Puberty
Source: Genes (Basel). 2021 Jan 12;12(1):84. doi: 10.3390/genes12010084 (PMC7827264; doi:10.3390/genes12010084)
Supplement: Supplementary file 1 [file genes-12-00084-s001.zip]

Archive with 1 entries (1 files):
- Table - supplement.xlsx
