# Supplementary material for: Identification of Circular RNAs in Hypothalamus of Gilts during the Onset of Puberty
Source: Genes (Basel). 2021 Jan 12;12(1):84. doi: 10.3390/genes12010084 (PMC7827264; doi:10.3390/genes12010084)
Supplement: Supplementary file 1 [file genes-12-00084-s001.zip › Table - supplement.xlsx]

## Sheet: Table S1
Table S1. Information of all identified circRNAs
circRNA_id	chr	start	end	strand	#junction_reads	circRNA_type	gene_id
1:593018-598149	1	593018	598149	+	4	exon	WDR27
1:641934-653683	1	641934	653683	+	16	exon	WDR27
1:1654692-1663793	1	1654692	1663793	-	39	exon	AFDN
1:4775755-4843415	1	4775755	4843415	-	27	exon	QKI
1:4822372-4843415	1	4822372	4843415	-	11	exon	QKI
1:7593401-7598966	1	7593401	7598966	+	3	exon	TCP1
1:7594612-7598381	1	7594612	7598381	+	6	exon	TCP1
1:9191141-9195425	1	9191141	9195425	-	4	exon	SNX9
1:9893445-9923857	1	9893445	9923857	-	5	exon	ARID1B
1:9923614-9923857	1	9923614	9923857	-	4	exon	ARID1B
1:11656690-11658867	1	11656690	11658867	-	5	exon	TIAM2
1:14416335-14457143	1	14416335	14457143	-	7	exon	ESR1
1:14662109-14708965	1	14662109	14708965	-	8	exon	CCDC170
1:16213409-16234651	1	16213409	16234651	-	3	exon	PCMT1
1:16307508-16307993	1	16307508	16307993	+	26	exon	LATS1
1:18987938-19005183	1	18987938	19005183	-	8	exon	RAB32
1:22880595-22901667	1	22880595	22901667	-	8	exon	VTA1
1:25523036-25528664	1	25523036	25528664	+	3	exon	REPS1
1:28572083-28589887	1	28572083	28589887	+	16	exon	AHI1
1:32520013-32522430	1	32520013	32522430	+	16	exon	EPB41L2
1:33672928-33696120	1	33672928	33696120	+	2	exon	ARHGAP18
1:36964151-36994867	1	36964151	36994867	-	7	exon	TRMT11
1:37122169-37182851	1	37122169	37182851	-	4	exon	NCOA7
1:38465240-38563520	1	38465240	38563520	-	4	intergenic_region	n/a
1:41144282-41180922	1	41144282	41180922	+	6	exon	TBC1D32
1:45173524-45175843	1	45173524	45175843	+	91	exon	PTP4A1
1:45173524-45177436	1	45173524	45177436	+	32	exon	PTP4A1
1:49201928-49216259	1	49201928	49216259	+	2	exon	ADGRB3
1:49303510-49331483	1	49303510	49331483	+	20	exon	ADGRB3
1:49470632-49476453	1	49470632	49476453	+	31	exon	ADGRB3
1:50832070-50838859	1	50832070	50838859	+	5	exon	SMAP1
1:52123108-52146669	1	52123108	52146669	+	9	exon	RIMS1
1:52123108-52152735	1	52123108	52152735	+	4	exon	RIMS1
1:52123108-52179177	1	52123108	52179177	+	11	exon	RIMS1
1:52130362-52179177	1	52130362	52179177	+	38	exon	RIMS1
1:52134346-52179177	1	52134346	52179177	+	46	exon	RIMS1
1:52146557-52152735	1	52146557	52152735	+	8	exon	RIMS1
1:52146557-52179177	1	52146557	52179177	+	148	exon	RIMS1
1:53396207-53413955	1	53396207	53413955	-	8	exon	CEP162
1:54462732-54494313	1	54462732	54494313	-	8	exon	SNX14
1:54487286-54529700	1	54487286	54529700	-	16	exon	SNX14
1:55666252-55669095	1	55666252	55669095	+	79	exon	ZNF292
1:55995701-56000362	1	55995701	56000362	+	3	exon	ORC3
1:55996282-55997866	1	55996282	55997866	+	2	exon	ORC3
1:64127621-64136473	1	64127621	64136473	+	10	exon	KLHL32
1:64127621-64208080	1	64127621	64208080	+	6	exon	KLHL32
1:65894300-65921100	1	65894300	65921100	-	2	exon	FBXL4
1:68439845-68491357	1	68439845	68491357	+	2	exon	GRIK2
1:71053397-71055262	1	71053397	71055262	-	4	exon	HACE1
1:72477057-72507412	1	72477057	72507412	-	3	exon	ATG5
1:73564812-73567570	1	73564812	73567570	+	4	exon	SOBP
1:73564812-73595164	1	73564812	73595164	+	5	exon	SOBP
1:74939895-74948104	1	74939895	74948104	+	6	exon	ENSSSCG00000038818
1:75718076-75739270	1	75718076	75739270	+	2	exon	FIG4
1:76649382-76723195	1	76649382	76723195	-	11	exon	CDK19
1:80078290-80136352	1	80078290	80136352	-	13	exon	HS3ST5
1:82552806-82594233	1	82552806	82594233	+	6	intron	SNAP91
1:82587980-82594233	1	82587980	82594233	+	42	exon	SNAP91
1:82587980-82624100	1	82587980	82624100	+	5	exon	SNAP91
1:82875117-82891579	1	82875117	82891579	+	43	exon	ME1
1:85926481-85964180	1	85926481	85964180	-	6	exon	BCKDHB
1:86186816-86194369	1	86186816	86194369	+	3	exon	ELOVL4
1:86627848-86679894	1	86627848	86679894	+	18	exon	LCA5
1:87134227-87153004	1	87134227	87153004	+	9	exon	PHIP
1:90220788-90269663	1	90220788	90269663	-	8	exon	SENP6
1:95743460-95748901	1	95743460	95748901	-	7	exon	ATP5F1A
1:98220113-98233606	1	98220113	98233606	+	7	exon	CTIF
1:100589850-100613174	1	100589850	100613174	+	48	exon	SMAD4
1:100589850-100626668	1	100589850	100626668	+	5	exon	SMAD4
1:100589850-100626714	1	100589850	100626714	+	7	exon	SMAD4
1:102571848-102574753	1	102571848	102574753	+	16	exon	DCC
1:103718639-103738168	1	103718639	103738168	-	5	intron	MBD2
1:104748096-104774676	1	104748096	104774676	-	4	exon	TCF4
1:106148090-106150609	1	106148090	106150609	+	13	exon	WDR7
1:106150521-106167768	1	106150521	106167768	+	25	exon	WDR7
1:106165366-106203227	1	106165366	106203227	+	5	exon	WDR7
1:106314173-106339367	1	106314173	106339367	+	4	exon	WDR7
1:108367819-108378824	1	108367819	108378824	+	3	exon	HERC1
1:108459471-108486823	1	108459471	108486823	-	5	exon	USP3
1:112996635-113013582	1	112996635	113013582	-	8	exon	RNF111
1:113128000-113128579	1	113128000	113128579	+	7	exon	SLTM
1:115553445-115579538	1	115553445	115579538	-	7	exon	TEX9
1:116400801-116425776	1	116400801	116425776	+	12	intron	DNAAF4
1:117474231-117532261	1	117474231	117532261	-	6	exon	UNC13C
1:119246117-119252920	1	119246117	119252920	+	12	exon	MYO5A
1:119372718-119384719	1	119372718	119384719	+	3	exon	MYO5A
1:119727110-119740313	1	119727110	119740313	-	7	exon	MAPK6
1:119735151-119740313	1	119735151	119740313	-	19	exon	MAPK6
1:119738115-119740313	1	119738115	119740313	-	33	exon	MAPK6
1:119905146-119909321	1	119905146	119909321	-	5	exon	TMOD3
1:120267233-120283587	1	120267233	120283587	+	6	exon	DMXL2
1:121217326-121230821	1	121217326	121230821	+	31	exon	TRPM7
1:121330342-121335034	1	121330342	121335034	-	14	exon	USP8
1:122494128-122514658	1	122494128	122514658	-	13	exon	GALK2
1:126914266-126929183	1	126914266	126929183	+	3	exon	SPG11
1:127746552-127748761	1	127746552	127748761	+	13	exon	MFAP1
1:128003103-128008819	1	128003103	128008819	+	7	exon	TP53BP1
1:128517403-128521610	1	128517403	128521610	+	7	exon	TTBK2
1:129062737-129078630	1	129062737	129078630	-	7	exon	GANC
1:130233523-130242062	1	130233523	130242062	+	7	exon	INO80
1:130268080-130277126	1	130268080	130277126	+	6	exon	INO80
1:131326820-131340853	1	131326820	131340853	-	9	exon	EIF2AK4
1:136157112-136164328	1	136157112	136164328	+	8	exon	AQR
1:136190466-136213887	1	136190466	136213887	+	4	exon	AQR
1:137638041-137638586	1	137638041	137638586	-	11	exon	IGF1R
1:139791489-139791984	1	139791489	139791984	-	3	exon	CHSY1
1:145568782-145572777	1	145568782	145572777	+	3	exon	PCSK6
1:146128967-146194348	1	146128967	146194348	-	21	exon	ATP9B
1:146142261-146194348	1	146142261	146194348	-	17	exon	ATP9B
1:149478221-149488620	1	149478221	149488620	-	11	exon	ZNF407
1:152738680-152751454	1	152738680	152751454	+	2	exon	RTTN
1:156324349-156341397	1	156324349	156341397	-	4	exon	CDH7
1:158261841-158264523	1	158261841	158264523	+	5	exon	VPS4B
1:158751249-158758254	1	158751249	158758254	-	8	exon	PHLPP1
1:161909790-161920459	1	161909790	161920459	-	12	exon	ZNF532
1:161909790-161924707	1	161909790	161924707	-	32	exon	ZNF532
1:163477441-163481032	1	163477441	163481032	-	6	exon	DPP8
1:163743155-163758473	1	163743155	163758473	-	21	exon	DENND4A
1:163865640-163866262	1	163865640	163866262	+	5	exon	RAB11A
1:164420445-164422619	1	164420445	164422619	+	4	exon	MAP2K1
1:164420445-164433489	1	164420445	164433489	+	6	exon	MAP2K1
1:166033284-166037819	1	166033284	166037819	+	31	exon	PIAS1
1:166036953-166044981	1	166036953	166044981	+	16	exon	PIAS1
1:168647302-168675907	1	168647302	168675907	+	28	exon	LRRC49
1:169462444-169482865	1	169462444	169482865	-	7	exon	MYO9A
1:169491976-169559446	1	169491976	169559446	-	3	exon	MYO9A
1:169503333-169542823	1	169503333	169542823	-	8	intron	MYO9A
1:169521968-169559446	1	169521968	169559446	-	4	exon	MYO9A
1:169540497-169559446	1	169540497	169559446	-	6	exon	MYO9A
1:169551755-169559446	1	169551755	169559446	-	6	exon	MYO9A
1:175412141-175432656	1	175412141	175432656	-	6	exon	MIS18BP1
1:179614385-179618306	1	179614385	179618306	+	6	exon	KLHDC2
1:179984091-179997417	1	179984091	179997417	-	6	exon	SOS2
1:180354440-180364159	1	180354440	180364159	+	4	exon	ATL1
1:180354440-180375104	1	180354440	180375104	+	17	exon	ATL1
1:180407635-180431593	1	180407635	180431593	-	3	exon	SAV1
1:182231886-182234106	1	182231886	182234106	+	13	exon	GPR137C
1:182678727-182720865	1	182678727	182720865	-	11	exon	DDHD1
1:182688834-182720865	1	182688834	182720865	-	41	exon	DDHD1
1:184914188-184923633	1	184914188	184923633	+	23	exon	KTN1
1:187388814-187391730	1	187388814	187391730	+	4	exon	ARID4A
1:189746194-189769062	1	189746194	189769062	+	5	exon	MNAT1
1:189746194-189809078	1	189746194	189809078	+	3	exon	MNAT1
1:190648253-190649258	1	190648253	190649258	+	5	exon	HIF1A
1:190648253-190654424	1	190648253	190654424	+	7	exon	HIF1A
1:191659364-191673117	1	191659364	191673117	+	4	exon	NTRK3
1:194996953-195031622	1	194996953	195031622	+	2	exon	KCNH5
1:196235464-196237559	1	196235464	196237559	+	4	exon	ENSSSCG00000005127
1:199056040-199059168	1	199056040	199059168	+	7	exon	ELAVL2
1:199056040-199093207	1	199056040	199093207	+	10	exon	ELAVL2
1:199119956-199124142	1	199119956	199124142	+	5	exon	ELAVL2
1:202107433-202156800	1	202107433	202156800	-	5	exon	FOCAD
1:202156543-202228210	1	202156543	202228210	-	9	exon	FOCAD
1:202188216-202225299	1	202188216	202225299	-	10	exon	FOCAD
1:202207302-202228210	1	202207302	202228210	-	15	exon	FOCAD
1:202536297-202536998	1	202536297	202536998	+	11	exon	MLLT3
1:203515105-203537078	1	203515105	203537078	-	9	exon	DENND4C
1:203531906-203547745	1	203531906	203547745	-	6	exon	DENND4C
1:203531906-203561227	1	203531906	203561227	-	2	exon	DENND4C
1:205515399-205527866	1	205515399	205527866	-	6	exon	CNTLN
1:207190793-207194651	1	207190793	207194651	+	39	exon	PSIP1
1:207858354-207861882	1	207858354	207861882	+	4	exon	ZDHHC21
1:209261053-209265789	1	209261053	209265789	+	3	exon	MPDZ
1:213593212-213688897	1	213593212	213688897	+	3	exon	PTPRD
1:215371012-215389275	1	215371012	215389275	-	36	exon	KDM4C
1:216148995-216177064	1	216148995	216177064	+	41	exon	KIAA2026
1:216148995-216190639	1	216148995	216190639	+	7	exon	KIAA2026
1:216175647-216199042	1	216175647	216199042	+	6	exon	KIAA2026
1:218542445-218573173	1	218542445	218573173	+	6	exon	RFX3
1:219010541-219028462	1	219010541	219028462	+	11	exon	PUM3
1:219700610-219730732	1	219700610	219730732	-	3	exon	SMARCA2
1:222780501-222792714	1	222780501	222792714	-	2	exon	APBA1
1:224019855-224043756	1	224019855	224043756	-	10	exon	TRPM3
1:227999397-228037829	1	227999397	228037829	-	15	intergenic_region	n/a
1:228980934-228986161	1	228980934	228986161	+	5	exon	PCSK5
1:230250825-230254225	1	230250825	230254225	+	3	exon	VPS13A
1:230672892-230676025	1	230672892	230676025	-	7	exon	GNAQ
1:231088302-231094062	1	231088302	231094062	+	3	exon	CEP78
1:236043218-236061313	1	236043218	236061313	+	5	exon	UNC13B
1:239805018-239832709	1	239805018	239832709	-	3	exon	TRMO
1:240171607-240224335	1	240171607	240224335	-	2	exon	GABBR2
1:241979932-241998014	1	241979932	241998014	+	17	exon	INVS
1:241979932-242004276	1	241979932	242004276	+	5	exon	INVS
1:241979932-242018942	1	241979932	242018942	+	7	exon	INVS
1:242242621-242259806	1	242242621	242259806	+	62	exon	MSANTD3-TMEFF1
1:242242621-242280710	1	242242621	242280710	+	27	exon	MSANTD3-TMEFF1
1:246686005-246689171	1	246686005	246689171	+	3	exon	SLC44A1
1:246866711-246874253	1	246866711	246874253	+	2	exon	ENSSSCG00000005427
1:246866711-246897074	1	246866711	246897074	+	4	exon	ENSSSCG00000005427
1:248480227-248486255	1	248480227	248486255	+	2	exon	RAD23B
1:250119554-250139692	1	250119554	250139692	-	4	exon	TMEM245
1:252346468-252349640	1	252346468	252349640	+	23	exon	ZNF483
1:252431131-252435454	1	252431131	252435454	+	15	intron	PTGR1,DNAJC25
1:253012174-253014268	1	253012174	253014268	-	9	exon	PTBP3
1:253024490-253056412	1	253024490	253056412	-	8	exon	PTBP3
1:253034155-253056412	1	253034155	253056412	-	35	exon	PTBP3
1:259488319-259488586	1	259488319	259488586	-	4	exon	BRINP1
1:263804087-263814895	1	263804087	263814895	-	6	exon	RC3H2
1:263873074-263916275	1	263873074	263916275	+	21	exon	RABGAP1
1:263873074-263940366	1	263873074	263940366	+	53	exon	RABGAP1
1:263902377-263940366	1	263902377	263940366	+	6	exon	RABGAP1
1:263932775-263940366	1	263932775	263940366	+	17	exon	RABGAP1
1:266014574-266018477	1	266014574	266018477	+	6	exon	GAPVD1
1:266296454-266312704	1	266296454	266312704	-	23	exon	MAPKAP1
1:266296454-266321713	1	266296454	266321713	-	8	exon	MAPKAP1
1:266309590-266312704	1	266309590	266312704	-	4	exon	MAPKAP1
1:266947329-266999838	1	266947329	266999838	+	10	exon	MVB12B
1:266981815-266999838	1	266981815	266999838	+	38	exon	MVB12B
1:266981815-267028781	1	266981815	267028781	+	31	exon	MVB12B
1:266986661-266999838	1	266986661	266999838	+	7	exon	MVB12B
1:266986661-267028781	1	266986661	267028781	+	2	exon	MVB12B
1:267525106-267545008	1	267525106	267545008	+	10	exon	RALGPS1
1:270096257-270131332	1	270096257	270131332	-	10	exon	FNBP1
1:270874729-270897897	1	270874729	270897897	+	2	exon	ABL1
1:271551340-271561877	1	271551340	271561877	-	13	exon	RAPGEF1
10:8265577-8271193	10	8265577	8271193	+	36	exon	RRP15
10:10038504-10073030	10	10038504	10073030	+	4	exon	MARK1
10:11818651-11823816	10	11818651	11823816	-	2	exon	ENSSSCG00000010839
10:13491755-13527498	10	13491755	13527498	-	15	exon	ENSSSCG00000010850
10:13516188-13527498	10	13516188	13527498	-	8	exon	ENSSSCG00000010850
10:14765079-14794270	10	14765079	14794270	-	3	exon	CDC42BPA
10:14786194-14794270	10	14786194	14794270	-	11	exon	CDC42BPA
10:14786194-14859342	10	14786194	14859342	-	6	exon	CDC42BPA
10:14807079-14859342	10	14807079	14859342	-	4	exon	CDC42BPA
10:14826467-14859342	10	14826467	14859342	-	5	exon	CDC42BPA
10:14841617-14859342	10	14841617	14859342	-	9	exon	CDC42BPA
10:16222141-16274729	10	16222141	16274729	+	4	exon	SDCCAG8
10:16345992-16359066	10	16345992	16359066	+	4	exon	SDCCAG8
10:16490536-16522506	10	16490536	16522506	-	13	exon	AKT3
10:16510506-16607933	10	16510506	16607933	-	2	exon	AKT3
10:16541738-16607933	10	16541738	16607933	-	11	exon	AKT3
10:16560321-16607933	10	16560321	16607933	-	7	exon	AKT3
10:17478592-17481300	10	17478592	17481300	-	17	exon	HNRNPU
10:20423359-20492105	10	20423359	20492105	-	5	exon	DENND1B
10:20438111-20481282	10	20438111	20481282	-	40	exon	DENND1B
10:20438111-20492105	10	20438111	20492105	-	10	exon	DENND1B
10:20455784-20492105	10	20455784	20492105	-	17	exon	DENND1B
10:20469603-20492105	10	20469603	20492105	-	32	exon	DENND1B
10:24757287-24779098	10	24757287	24779098	-	4	exon	KDM5B
10:24760509-24779098	10	24760509	24779098	-	7	exon	KDM5B
10:24770316-24781769	10	24770316	24781769	-	4	exon	KDM5B
10:24795546-24799565	10	24795546	24799565	-	15	exon	KDM5B
10:25205440-25206443	10	25205440	25206443	+	3	exon	CTSV
10:29037750-29038934	10	29037750	29038934	+	24	exon	TUT7
10:29228248-29230143	10	29228248	29230143	-	9	exon	NAA35
10:29569850-29573233	10	29569850	29573233	+	2	exon	AGTPBP1
10:30329693-30362299	10	30329693	30362299	-	6	exon	NTRK2
10:30339974-30362299	10	30339974	30362299	-	3	exon	NTRK2
10:30379837-30389167	10	30379837	30389167	-	25	exon	NTRK2
10:31153774-31157554	10	31153774	31157554	+	3	exon	GKAP1
10:32800584-32819154	10	32800584	32819154	+	3	exon	UBAP2
10:32800584-32827084	10	32800584	32827084	+	9	exon	UBAP2
10:42063516-42079536	10	42063516	42079536	+	45	intergenic_region	n/a
10:42063516-42147610	10	42063516	42147610	+	45	intergenic_region	n/a
10:42468077-42490463	10	42468077	42490463	-	22	exon	ARHGAP12
10:42501579-42510787	10	42501579	42510787	-	2	exon	ARHGAP12
10:44830780-44849953	10	44830780	44849953	+	21	exon	CACNB2
10:44830780-44857707	10	44830780	44857707	+	7	exon	CACNB2
10:45992309-46006364	10	45992309	46006364	+	57	exon	MINDY3
10:45992309-46022353	10	45992309	46022353	+	29	exon	MINDY3
10:45992309-46027671	10	45992309	46027671	+	64	exon	MINDY3
10:48532138-48562529	10	48532138	48562529	-	2	exon	OPTN
10:48820847-48824559	10	48820847	48824559	-	18	exon	ENSSSCG00000011066
10:48911448-48916899	10	48911448	48916899	-	6	exon	ACBD5
10:53169687-53200168	10	53169687	53200168	-	4	exon	MLLT10
10:53197803-53202893	10	53197803	53202893	-	17	exon	MLLT10
10:53197803-53245866	10	53197803	53245866	-	8	exon	MLLT10
10:53885793-53901065	10	53885793	53901065	+	3	exon	NEBL
10:56466524-56478719	10	56466524	56478719	+	3	intergenic_region	n/a
10:57126906-57137646	10	57126906	57137646	-	17	intron	PARD3
10:59913525-59919743	10	59913525	59919743	+	9	exon	UPF2
10:63899363-63912175	10	63899363	63912175	+	8	exon	SFMBT2
10:63980593-64024752	10	63980593	64024752	+	2	exon	SFMBT2
10:65179075-65191886	10	65179075	65191886	+	5	exon	GDI2
10:68959424-68970531	10	68959424	68970531	+	7	exon	DIP2C
10:69175006-69235186	10	69175006	69235186	-	4	exon	ZMYND11
10:69201376-69235186	10	69201376	69235186	-	77	exon	ZMYND11
10:69212794-69235186	10	69212794	69235186	-	14	exon	ZMYND11
11:534135-562934	11	534135	562934	-	5	exon	PSPC1
11:543480-562934	11	543480	562934	-	10	exon	PSPC1
11:552302-562934	11	552302	562934	-	24	exon	PSPC1
11:583672-587892	11	583672	587892	-	6	exon	ZMYM5
11:603753-604571	11	603753	604571	-	4	exon	ZMYM5
11:713800-714610	11	713800	714610	+	2	exon	ZMYM2
11:1141224-1141776	11	1141224	1141776	-	29	exon	XPO4
11:3208399-3208876	11	3208399	3208876	-	6	exon	MTMR6
11:3579110-3583217	11	3579110	3583217	+	49	exon	ATP8A2
11:4104218-4118265	11	4104218	4118265	+	25	exon	CDK8
11:4338231-4345913	11	4338231	4345913	+	18	exon	WASF3
11:5503065-5507316	11	5503065	5507316	+	47	exon	PAN3
11:5503065-5524214	11	5503065	5524214	+	24	exon	PAN3
11:5503065-5546751	11	5503065	5546751	+	19	exon	PAN3
11:5524053-5581004	11	5524053	5581004	+	33	exon	PAN3
11:5766388-5767129	11	5766388	5767129	-	5	exon	FLT1
11:8561600-8604797	11	8561600	8604797	+	6	exon	FRY
11:8660882-8662015	11	8660882	8662015	+	3	exon	FRY
11:9145564-9170916	11	9145564	9170916	+	3	exon	PDS5B
11:11156485-11161359	11	11156485	11161359	+	3	exon	NBEA
11:11156485-11181394	11	11156485	11181394	+	33	exon	NBEA
11:11156485-11209651	11	11156485	11209651	+	48	exon	NBEA
11:11156485-11231227	11	11156485	11231227	+	5	exon	NBEA
11:11160922-11181394	11	11160922	11181394	+	19	exon	NBEA
11:11248377-11266949	11	11248377	11266949	+	5	exon	NBEA
11:11294870-11336042	11	11294870	11336042	+	2	exon	NBEA
11:11391917-11421186	11	11391917	11421186	+	4	exon	NBEA
11:13246347-13262673	11	13246347	13262673	+	9	intergenic_region	n/a
11:13330903-13349742	11	13330903	13349742	-	24	exon	TRPC4
11:19349681-19356078	11	19349681	19356078	-	4	exon	ITM2B
11:20710449-20719541	11	20710449	20719541	-	20	exon	LRCH1
11:21020402-21022536	11	21020402	21022536	+	2	exon	RUBCNL
11:21789455-21805764	11	21789455	21805764	-	5	exon	COG3
11:21791604-21805764	11	21791604	21805764	-	6	exon	COG3
11:22249417-22250409	11	22249417	22250409	-	3	exon	GPALPP1
11:22249417-22255527	11	22249417	22255527	-	4	exon	GPALPP1
11:23784316-23826266	11	23784316	23826266	+	12	exon	ENOX1
11:24732398-24739289	11	24732398	24739289	-	4	exon	AKAP11
11:33313986-33336182	11	33313986	33336182	+	5	exon	TDRD3
11:46117913-46155680	11	46117913	46155680	-	2	exon	KLF12
11:47845080-47851849	11	47845080	47851849	+	8	exon	UCHL3
11:49242751-49250759	11	49242751	49250759	-	2	exon	MYCBP2
11:49250535-49253425	11	49250535	49253425	-	12	exon	MYCBP2
11:49260973-49289022	11	49260973	49289022	-	3	exon	MYCBP2
11:49379795-49380340	11	49379795	49380340	-	6	exon	MYCBP2
11:49830373-49831073	11	49830373	49831073	+	6	intron	SLAIN1
11:49830934-49846241	11	49830934	49846241	+	6	exon	SLAIN1
11:49830934-49869426	11	49830934	49869426	+	33	exon	SLAIN1
11:50762620-50773425	11	50762620	50773425	-	11	exon	OBI1
11:51531489-51534900	11	51531489	51534900	+	20	exon	NDFIP2
11:51531489-51540684	11	51531489	51540684	+	9	exon	NDFIP2
11:51531489-51551593	11	51531489	51551593	+	8	exon	NDFIP2
11:51531489-51554792	11	51531489	51554792	+	3	exon	NDFIP2
11:67477011-67524738	11	67477011	67524738	-	4	exon	STK24
11:68458898-68463198	11	68458898	68463198	+	2	exon	TM9SF2
11:69776125-69794145	11	69776125	69794145	-	13	exon	NALCN
11:69792527-69794145	11	69792527	69794145	-	61	exon	NALCN
11:69962650-70001752	11	69962650	70001752	-	24	exon	NALCN
11:69982436-70001752	11	69982436	70001752	-	6	exon	NALCN
11:75862629-75912101	11	75862629	75912101	+	2	intergenic_region	n/a
11:75989454-76026572	11	75989454	76026572	+	4	exon	ENSSSCG00000009543
11:75989454-76038044	11	75989454	76038044	+	5	exon	ENSSSCG00000009543
11:78349882-78356609	11	78349882	78356609	+	3	exon	ATP11A
11:78382356-78383968	11	78382356	78383968	+	5	exon	ATP11A
12:573171-585916	12	573171	585916	-	4	exon	FOXK2
12:1492107-1494267	12	1492107	1494267	+	3	exon	SLC38A10
12:11098684-11115276	12	11098684	11115276	+	5	exon	ABCA5
12:11669306-11671052	12	11669306	11671052	-	33	exon	PRKAR1A
12:11669306-11672541	12	11669306	11672541	-	33	exon	PRKAR1A
12:11892148-11892556	12	11892148	11892556	-	12	exon	AMZ2
12:12488604-12495369	12	12488604	12495369	-	10	exon	CEP112
12:12704689-12715789	12	12704689	12715789	-	3	exon	CEP112
12:14216841-14218889	12	14216841	14218889	+	2	exon	BPTF
12:15608075-15633473	12	15608075	15633473	-	3	exon	TANC2
12:16195632-16211961	12	16195632	16211961	-	8	exon	TLK2
12:16209070-16211961	12	16209070	16211961	-	22	exon	TLK2
12:17140057-17150743	12	17140057	17150743	-	6	exon	MAPT
12:17563577-17580588	12	17563577	17580588	+	2	exon	NSF
12:18321661-18326321	12	18321661	18326321	-	2	exon	NMT1
12:19572244-19573449	12	19572244	19573449	-	9	exon	DHX8
12:23310823-23314040	12	23310823	23314040	+	6	exon	CWC25
12:24327241-24328063	12	24327241	24328063	-	8	exon	CBX1
12:27249779-27250993	12	27249779	27250993	-	4	exon	SPAG9
12:27268443-27275982	12	27268443	27275982	-	2	exon	SPAG9
12:27298750-27312593	12	27298750	27312593	-	8	exon	SPAG9
12:32060088-32067455	12	32060088	32067455	+	21	exon	PCTP
12:35345176-35361801	12	35345176	35361801	-	7	exon	TRIM37
12:35952997-35960199	12	35952997	35960199	+	6	exon	VMP1
12:35952997-35999542	12	35952997	35999542	+	3	exon	VMP1
12:37509450-37517080	12	37509450	37517080	-	3	exon	PPM1D
12:37921571-37928284	12	37921571	37928284	+	2	exon	USP32
12:38796303-38800438	12	38796303	38800438	-	9	exon	ACACA
12:39904915-39918403	12	39904915	39918403	-	2	exon	AP2B1
12:41944751-41961526	12	41944751	41961526	+	10	exon	ASIC2
12:42589975-42596350	12	42589975	42596350	-	5	exon	ZNF207
12:43096806-43097800	12	43096806	43097800	+	15	exon	UTP6
12:43673069-43691261	12	43673069	43691261	-	14	exon	NF1
12:44273593-44277243	12	44273593	44277243	-	4	exon	LYRM9
12:48687199-48712536	12	48687199	48712536	+	10	exon	PAFAH1B1
12:49617557-49630280	12	49617557	49630280	+	3	exon	ASPA
12:50266696-50305019	12	50266696	50305019	-	3	intron	ENSSSCG00000017878
12:51636713-51680596	12	51636713	51680596	-	16	exon	RABEP1
12:53615200-53633146	12	53615200	53633146	+	6	exon	NDEL1
12:55430702-55432293	12	55430702	55432293	+	6	exon	ADPRM
12:55430883-55432293	12	55430883	55432293	+	4	exon	ADPRM
12:56438413-56490424	12	56438413	56490424	+	6	exon	MAP2K4
12:58237298-58243430	12	58237298	58243430	+	6	intergenic_region	n/a
12:59273100-59296987	12	59273100	59296987	+	18	intergenic_region	n/a
12:59319172-59323398	12	59319172	59323398	+	19	exon	ENSSSCG00000018039
12:59319172-59331703	12	59319172	59331703	+	13	exon	ENSSSCG00000018039
12:59320434-59331703	12	59320434	59331703	+	9	exon	ENSSSCG00000018039
12:59351567-59360421	12	59351567	59360421	+	4	exon	ENSSSCG00000018039
12:59541641-59546736	12	59541641	59546736	-	14	exon	SPECC1
12:60348042-60376920	12	60348042	60376920	-	7	exon	SLC5A10
12:60361138-60376568	12	60361138	60376568	-	7	exon	SLC5A10
12:60366858-60376920	12	60366858	60376920	-	11	exon	SLC5A10
12:60370050-60376920	12	60370050	60376920	-	5	exon	SLC5A10
13:1464115-1467192	13	1464115	1467192	-	2	exon	ATP2C1
13:2455229-2466993	13	2455229	2466993	+	8	exon	CAPN7
13:2940058-2964480	13	2940058	2964480	-	2	exon	ANKRD28
13:4407150-4414280	13	4407150	4414280	-	4	exon	TBC1D5
13:10289379-10332426	13	10289379	10332426	+	2	exon	ENSSSCG00000011209
13:12556296-12562830	13	12556296	12562830	-	6	intron	TOP2B
13:14841306-14851051	13	14841306	14851051	+	2	exon	ZCWPW2
13:14841306-14877553	13	14841306	14877553	+	2	exon	ZCWPW2
13:14841306-14893262	13	14841306	14893262	+	4	exon	ZCWPW2
13:17582876-17587193	13	17582876	17587193	+	22	exon	STT3B
13:19376546-19377740	13	19376546	19377740	-	8	exon	CLASP2
13:19411774-19425923	13	19411774	19425923	-	9	exon	CLASP2
13:20977292-20988377	13	20977292	20988377	+	5	exon	ARPP21
13:22216776-22239729	13	22216776	22239729	+	9	exon	GOLGA4
13:24543515-24549947	13	24543515	24549947	+	4	exon	MYRIP
13:25706237-25715600	13	25706237	25715600	-	10	exon	ULK4
13:26086741-26091896	13	26086741	26091896	-	5	exon	SEC22C
13:26160701-26169083	13	26160701	26169083	+	8	exon	NKTR
13:26892208-26912092	13	26892208	26912092	-	2	exon	ANO10
13:26892208-26926677	13	26892208	26926677	-	13	exon	ANO10
13:29901475-29916530	13	29901475	29916530	-	4	exon	SETD2
13:30516967-30547685	13	30516967	30547685	-	7	exon	SMARCC1
13:30516967-30564659	13	30516967	30564659	-	7	exon	SMARCC1
13:30524874-30547685	13	30524874	30547685	-	9	exon	SMARCC1
13:31573092-31575948	13	31573092	31575948	+	3	exon	ARIH2
13:31673546-31676127	13	31673546	31676127	-	69	exon	QRICH1
13:32466924-32506478	13	32466924	32506478	+	4	exon	RBM6
13:32466924-32541480	13	32466924	32541480	+	5	exon	RBM6
13:32471840-32478114	13	32471840	32478114	+	17	exon	RBM6
13:32559768-32563493	13	32559768	32563493	+	4	exon	RBM6
13:33513039-33520607	13	33513039	33520607	+	4	exon	DOCK3
13:34824030-34825924	13	34824030	34825924	+	6	exon	GNL3
13:37769965-37836335	13	37769965	37836335	-	3	exon	ERC2
13:37836200-37904450	13	37836200	37904450	-	8	exon	ERC2
13:37878193-37904450	13	37878193	37904450	-	5	exon	ERC2
13:38452833-38488271	13	38452833	38488271	+	5	exon	CCDC66
13:38452833-38490204	13	38452833	38490204	+	14	exon	CCDC66
13:38531389-38545830	13	38531389	38545830	-	28	exon	TASOR
13:38538687-38545830	13	38538687	38545830	-	14	exon	TASOR
13:44019972-44066072	13	44019972	44066072	-	3	exon	CADPS
13:44052898-44066072	13	44052898	44066072	-	2	exon	CADPS
13:47760569-47794947	13	47760569	47794947	+	7	exon	SLC25A26
13:50643756-50651009	13	50643756	50651009	-	5	exon	FRMD4B
13:53085574-53106944	13	53085574	53106944	-	4	exon	EIF4E3
13:53090589-53126405	13	53090589	53126405	-	11	exon	EIF4E3
13:54119777-54173527	13	54119777	54173527	-	9	exon	SHQ1
13:56972791-56978103	13	56972791	56978103	+	3	exon	CHL1
13:63766383-63772550	13	63766383	63772550	+	2	exon	GRM7
13:65401048-65408076	13	65401048	65408076	-	4	exon	SRGAP3
13:66493801-66495580	13	66493801	66495580	-	24	exon	SEC13
13:68611370-68611602	13	68611370	68611602	-	5	exon	RAF1
13:69039990-69043142	13	69039990	69043142	-	4	exon	TMCC1
13:70406477-70408175	13	70406477	70408175	-	6	exon	TMEM43
13:71897446-71897752	13	71897446	71897752	+	2	exon	RPN1
13:73237139-73239444	13	73237139	73239444	-	11	exon	CHCHD6
13:75342684-75362989	13	75342684	75362989	-	8	exon	RYK
13:75615215-75652667	13	75615215	75652667	+	17	exon	CEP63
13:77255800-77289518	13	77255800	77289518	+	3	exon	PCCB
13:77417167-77431049	13	77417167	77431049	-	3	exon	STAG1
13:82256891-82274534	13	82256891	82274534	+	18	exon	RASA2
13:82256891-82285635	13	82256891	82285635	+	52	exon	RASA2
13:90092395-90137838	13	90092395	90137838	+	3	exon	RNF13
13:90108498-90137838	13	90108498	90137838	+	13	exon	RNF13
13:91368437-91378095	13	91368437	91378095	+	36	exon	MED12L
13:92652259-92662887	13	92652259	92662887	+	4	exon	MBNL1
13:94162898-94254704	13	94162898	94254704	+	3	exon	ARHGEF26
13:94238611-94254704	13	94238611	94254704	+	10	exon	ARHGEF26
13:94310914-94312044	13	94310914	94312044	-	4	exon	DHX36
13:95698444-95703536	13	95698444	95703536	-	9	exon	SLC33A1
13:95702963-95703536	13	95702963	95703536	-	6	exon	SLC33A1
13:95702963-95709483	13	95702963	95709483	-	3	exon	SLC33A1
13:95766107-95775714	13	95766107	95775714	+	4	exon	GMPS
13:97912254-97913066	13	97912254	97913066	+	4	exon	RSRC1
13:97912254-97995384	13	97912254	97995384	+	10	exon	RSRC1
13:99987011-100035111	13	99987011	100035111	-	17	exon	IFT80
13:100927562-100935178	13	100927562	100935178	+	2	exon	NMD3
13:107080757-107085025	13	107080757	107085025	+	58	exon	ENSSSCG00000035525
13:107080757-107100512	13	107080757	107100512	+	7	exon	ENSSSCG00000035525
13:107484675-107514659	13	107484675	107514659	+	13	exon	ENSSSCG00000035525
13:107497847-107583176	13	107497847	107583176	+	3	intron	ENSSSCG00000035525
13:107505905-107514659	13	107505905	107514659	+	5	exon	ENSSSCG00000035525
13:108671003-108677607	13	108671003	108677607	+	8	exon	SEC62
13:108816286-108829633	13	108816286	108829633	-	2	exon	PHC3
13:108816286-108854260	13	108816286	108854260	-	6	exon	PHC3
13:108842609-108854260	13	108842609	108854260	-	14	exon	PHC3
13:109739492-109748065	13	109739492	109748065	-	4	exon	TNIK
13:109772484-109778778	13	109772484	109778778	-	11	exon	TNIK
13:117726317-117751433	13	117726317	117751433	+	3	exon	USP13
13:117749440-117751433	13	117749440	117751433	+	3	exon	USP13
13:117918914-117933962	13	117918914	117933962	-	3	exon	PEX5L
13:117918914-117942883	13	117918914	117942883	-	4	exon	PEX5L
13:120778216-120779879	13	120778216	120779879	+	34	exon	ATP11B
13:120919103-120935351	13	120919103	120935351	-	10	exon	ENSSSCG00000022783
13:120931036-120935351	13	120931036	120935351	-	4	exon	ENSSSCG00000022783
13:120987445-121006776	13	120987445	121006776	-	5	exon	MCCC1
13:121588580-121596427	13	121588580	121596427	+	22	exon	KLHL24
13:121798856-121802974	13	121798856	121802974	-	6	exon	PARL
13:127454750-127456338	13	127454750	127456338	-	4	exon	P3H2
13:132335769-132367470	13	132335769	132367470	-	14	exon	ACAP2
13:132986164-133007560	13	132986164	133007560	+	5	exon	DLG1
13:132986164-133023430	13	132986164	133023430	+	3	exon	DLG1
13:133296684-133312344	13	133296684	133312344	-	4	exon	PAK2
13:134457403-134471156	13	134457403	134471156	+	2	exon	LRCH3
13:134838956-134857989	13	134838956	134857989	+	3	exon	SNX4
13:134998506-135020313	13	134998506	135020313	+	16	exon	ZNF148
13:135007591-135020313	13	135007591	135020313	+	7	exon	ZNF148
13:135019965-135062178	13	135019965	135062178	+	5	exon	ZNF148
13:137806868-137808141	13	137806868	137808141	+	7	exon	HSPBAP1
13:139127460-139129715	13	139127460	139129715	-	4	exon	STXBP5L
13:140282902-140294573	13	140282902	140294573	+	3	exon	GSK3B
13:140731010-140750477	13	140731010	140750477	-	14	exon	TIMMDC1
13:146036553-146078858	13	146036553	146078858	-	20	exon	GRAMD1C
13:146058078-146078858	13	146058078	146078858	-	83	exon	GRAMD1C
13:146263456-146274001	13	146263456	146274001	+	8	exon	USF3
13:146421223-146435567	13	146421223	146435567	+	4	exon	SPICE1
13:148517273-148534946	13	148517273	148534946	-	23	exon	NECTIN3
13:157429171-157436827	13	157429171	157436827	+	2	exon	ZBTB11
13:157589373-157628266	13	157589373	157628266	+	3	exon	SENP7
13:157615688-157628266	13	157615688	157628266	+	5	exon	SENP7
13:157683719-157702233	13	157683719	157702233	+	8	exon	IMPG2
13:157683719-157731436	13	157683719	157731436	+	2	exon	IMPG2
13:158669694-158686017	13	158669694	158686017	-	2	exon	TBC1D23
13:162540260-162552422	13	162540260	162552422	-	4	exon	ARL6
13:162817616-162825361	13	162817616	162825361	-	4	intergenic_region	n/a
13:163069023-163075891	13	163069023	163075891	-	2	intron	EPHA6
13:177410649-177456786	13	177410649	177456786	-	10	exon	ROBO2
13:177901517-177901843	13	177901517	177901843	-	5	exon	ENSSSCG00000012003
13:179314546-179316673	13	179314546	179316673	-	4	exon	HSPA13
13:180606799-180641372	13	180606799	180641372	+	11	exon	USP25
13:185464378-185477500	13	185464378	185477500	+	12	exon	NCAM2
13:189317682-189318261	13	189317682	189318261	+	4	exon	GABPA
13:189505179-189528484	13	189505179	189528484	-	8	exon	APP
13:189523366-189528484	13	189523366	189528484	-	6	exon	APP
13:189597995-189600156	13	189597995	189600156	-	5	exon	APP
13:193034630-193049824	13	193034630	193049824	-	2	exon	GRIK1
13:196147504-196160248	13	196147504	196160248	+	11	exon	EVA1C
13:196264002-196273952	13	196264002	196273952	-	2	exon	SYNJ1
13:199943264-199949594	13	199943264	199949594	+	5	exon	DOP1B
13:200012507-200018021	13	200012507	200018021	+	12	intron	MORC3
13:200017893-200020785	13	200017893	200020785	+	15	exon	MORC3
13:200017893-200023406	13	200017893	200023406	+	5	exon	MORC3
13:200707866-200731785	13	200707866	200731785	+	22	exon	TTC3
13:201043326-201068601	13	201043326	201068601	+	16	intron	DYRK1A
13:201067069-201121879	13	201067069	201121879	+	4	exon	DYRK1A
13:202806712-202807630	13	202806712	202807630	-	6	exon	BRWD1
13:202816277-202829578	13	202816277	202829578	-	6	exon	BRWD1
13:203713496-203716345	13	203713496	203716345	-	2	exon	DSCAM
13:204174276-204190561	13	204174276	204190561	-	10	intergenic_region	n/a
13:206595223-206612556	13	206595223	206612556	-	14	exon	HSF2BP
13:206595223-206626785	13	206595223	206626785	-	6	exon	HSF2BP
13:206986084-206990757	13	206986084	206990757	+	6	exon	TRAPPC10
14:4305018-4308988	14	4305018	4308988	+	8	exon	ATP6V1B2
14:6745390-6771753	14	6745390	6771753	+	6	exon	SLC39A14
14:6745390-6783462	14	6745390	6783462	+	8	exon	SLC39A14
14:9478895-9505715	14	9478895	9505715	-	14	exon	KCTD9
14:10529939-10531160	14	10529939	10531160	+	15	exon	DPYSL2
14:12794474-12837511	14	12794474	12837511	+	6	exon	HMBOX1
14:14983402-14992789	14	14983402	14992789	+	4	exon	FDFT1
14:14989270-14992789	14	14989270	14992789	+	25	exon	FDFT1
14:17136069-17140402	14	17136069	17140402	-	9	exon	GALNTL6
14:20168415-20203263	14	20168415	20203263	+	3	exon	NEK1
14:20178343-20203263	14	20178343	20203263	+	3	exon	NEK1
14:20221955-20238937	14	20221955	20238937	+	20	exon	NEK1
14:29281864-29290551	14	29281864	29290551	-	13	exon	ATP6V0A2
14:29444013-29445557	14	29444013	29445557	+	13	exon	RILPL1
14:29689597-29716650	14	29689597	29716650	+	7	exon	MPHOSPH9
14:29864677-29865475	14	29864677	29865475	+	5	exon	PITPNM2
14:31524008-31527471	14	31524008	31527471	+	9	exon	IFT81
14:31987899-32000639	14	31987899	32000639	+	9	exon	TCTN1
14:32734055-32737056	14	32734055	32737056	-	22	exon	ATXN2
14:33115205-33122872	14	33115205	33122872	+	4	exon	CIT
14:35512985-35550644	14	35512985	35550644	-	3	exon	FBXW8
14:40098524-40101523	14	40098524	40101523	+	14	exon	BICDL1
14:40712179-40715025	14	40712179	40715025	-	5	exon	SPPL3
14:45490289-45490796	14	45490289	45490796	-	4	exon	TTC28
14:46985143-46993251	14	46985143	46993251	+	2	exon	MTMR3
14:49359963-49380521	14	49359963	49380521	+	2	exon	SPECC1L
14:49421563-49424492	14	49421563	49424492	+	3	exon	SPECC1L
14:54538637-54541433	14	54538637	54541433	-	18	intergenic_region	n/a
14:54538644-54541433	14	54538644	54541433	-	5	intergenic_region	n/a
14:55549471-55553080	14	55549471	55553080	+	4	exon	LYST
14:55583796-55599982	14	55583796	55599982	+	3	exon	LYST
14:57587192-57597630	14	57587192	57597630	+	7	exon	ENSSSCG00000010165
14:58280692-58291727	14	58280692	58291727	+	3	exon	SIPA1L2
14:58800592-58813278	14	58800592	58813278	-	10	exon	DISC1
14:58836339-58840822	14	58836339	58840822	-	11	exon	DISC1
14:59432075-59439450	14	59432075	59439450	+	11	exon	TTC13
14:62602234-62608494	14	62602234	62608494	+	95	exon	PHYHIPL
14:65725545-65768393	14	65725545	65768393	-	3	exon	RTKN2
14:66658382-66664149	14	66658382	66664149	-	2	exon	JMJD1C
14:66664982-66666186	14	66664982	66666186	-	3	exon	JMJD1C
14:71179829-71198359	14	71179829	71198359	-	5	exon	HERC4
14:71219663-71239477	14	71219663	71239477	-	5	exon	HERC4
14:71491530-71493586	14	71491530	71493586	+	3	exon	HNRNPH3
14:71765050-71773116	14	71765050	71773116	+	49	exon	TET1
14:71844195-71853159	14	71844195	71853159	+	2	exon	CCAR1
14:71852747-71853159	14	71852747	71853159	+	6	exon	CCAR1
14:72426644-72427752	14	72426644	72427752	+	5	exon	HK1
14:75890549-75897301	14	75890549	75897301	-	2	exon	P4HA1
14:75895155-75897301	14	75895155	75897301	-	9	exon	P4HA1
14:77415234-77419754	14	77415234	77419754	+	20	exon	KAT6B
14:77540658-77560359	14	77540658	77560359	+	6	exon	KAT6B
14:78543873-78575595	14	78543873	78575595	+	6	exon	LRMDA
14:82179647-82193749	14	82179647	82193749	-	4	exon	DYDC1
14:83779357-83788070	14	83779357	83788070	+	6	intergenic_region	n/a
14:84368150-84401135	14	84368150	84401135	+	4	exon	NRG3
14:87557330-87560723	14	87557330	87560723	-	6	exon	WAPL
14:89064375-89075561	14	89064375	89075561	+	2	intron	MAPK8
14:90386719-90405784	14	90386719	90405784	-	8	exon	PARG
14:92372809-92374554	14	92372809	92374554	-	4	intron	ENSSSCG00000035762
14:103551372-103561257	14	103551372	103561257	+	3	exon	BTAF1
14:103551372-103564282	14	103551372	103564282	+	30	exon	BTAF1
14:103704916-103728545	14	103704916	103728545	-	29	exon	CPEB3
14:103704916-103752747	14	103704916	103752747	-	2	exon	CPEB3
14:103728427-103752747	14	103728427	103752747	-	2	exon	CPEB3
14:104064308-104070594	14	104064308	104070594	-	13	exon	IDE
14:105866977-105878686	14	105866977	105878686	+	15	intron	TBC1D12
14:105866977-105898517	14	105866977	105898517	+	6	exon	TBC1D12
14:105866977-105902806	14	105866977	105902806	+	31	exon	TBC1D12
14:105893635-105902806	14	105893635	105902806	+	9	exon	TBC1D12
14:105893635-105912720	14	105893635	105912720	+	8	exon	TBC1D12
14:107993201-108013871	14	107993201	108013871	-	11	exon	TM9SF3
14:108860043-108860758	14	108860043	108860758	-	4	exon	MMS19
14:110846107-110846707	14	110846107	110846707	+	3	exon	ENTPD7
14:112686013-112714985	14	112686013	112714985	-	11	intron	FBXW4
14:112705127-112714985	14	112705127	112714985	-	28	exon	FBXW4
14:112711277-112712035	14	112711277	112712035	-	2	exon	FBXW4
14:112711277-112714985	14	112711277	112714985	-	12	exon	FBXW4
14:112836925-112844150	14	112836925	112844150	-	7	exon	OGA
14:113680007-113699582	14	113680007	113699582	-	15	exon	ARL3
14:114025269-114031020	14	114025269	114031020	+	5	exon	CNNM2
14:117594819-117606327	14	117594819	117606327	-	2	exon	SORCS1
14:121316588-121320413	14	121316588	121320413	+	11	exon	PDCD4
14:124868787-124896623	14	124868787	124896623	-	3	exon	ABLIM1
14:124891030-124924985	14	124891030	124924985	-	2	exon	ABLIM1
14:125438861-125478881	14	125438861	125478881	+	4	exon	ATRNL1
14:125658762-125716203	14	125658762	125716203	+	4	exon	ATRNL1
14:125707566-125716203	14	125707566	125716203	+	14	exon	ATRNL1
14:127083428-127103878	14	127083428	127103878	-	4	exon	SHTN1
14:129400520-129411762	14	129400520	129411762	-	3	exon	RGS10
14:129769785-129775865	14	129769785	129775865	+	5	exon	SEC23IP
14:131238819-131250522	14	131238819	131250522	-	6	exon	FGFR2
14:131495285-131576631	14	131495285	131576631	-	39	exon	ATE1
14:131556704-131576631	14	131556704	131576631	-	9	exon	ATE1
14:133881949-133900924	14	133881949	133900924	+	4	exon	LHPP
14:134307490-134313120	14	134307490	134313120	+	5	exon	ZRANB1
14:134376834-134438668	14	134376834	134438668	-	14	exon	CTBP2
15:3913056-3943647	15	3913056	3943647	-	22	intergenic_region	n/a
15:4207163-4211249	15	4207163	4211249	-	19	exon	ACVR2A
15:10842794-10848533	15	10842794	10848533	+	6	exon	LRP1B
15:10879939-10880893	15	10879939	10880893	+	7	exon	LRP1B
15:16340141-16342055	15	16340141	16342055	-	7	exon	R3HDM1
15:20060255-20081184	15	20060255	20081184	-	4	intergenic_region	n/a
15:29932361-29939015	15	29932361	29939015	+	7	exon	CLASP1
15:29932361-29939777	15	29932361	29939777	+	12	exon	CLASP1
15:34479289-34484110	15	34479289	34484110	-	6	exon	CSMD1
15:43954590-43979481	15	43954590	43979481	+	7	intergenic_region	n/a
15:46294098-46315302	15	46294098	46315302	+	11	exon	SNX25
15:48094739-48096210	15	48094739	48096210	+	14	exon	FGFR1
15:48271060-48277942	15	48271060	48277942	-	8	exon	DDHD2
15:52781881-52791642	15	52781881	52791642	-	10	exon	NRG1
15:54310541-54312703	15	54310541	54312703	+	9	exon	PPP2CB
15:54310541-54315430	15	54310541	54315430	+	5	exon	PPP2CB
15:54310541-54317753	15	54310541	54317753	+	3	exon	PPP2CB
15:59162535-59165600	15	59162535	59165600	-	3	exon	UGGT1
15:59562524-59570339	15	59562524	59570339	+	105	exon	WDR33
15:60397513-60403463	15	60397513	60403463	-	3	exon	PRPF40A
15:60405553-60414442	15	60405553	60414442	-	23	exon	PRPF40A
15:60407130-60414442	15	60407130	60414442	-	56	exon	PRPF40A
15:66291710-66299872	15	66291710	66299872	-	2	exon	BAZ2B
15:66292955-66299872	15	66292955	66299872	-	14	exon	BAZ2B
15:71259536-71263414	15	71259536	71263414	+	39	intergenic_region	n/a
15:71259536-71296168	15	71259536	71296168	+	9	intergenic_region	n/a
15:72431133-72450009	15	72431133	72450009	-	7	exon	TTC21B
15:74562297-74574354	15	74562297	74574354	-	6	exon	STK39
15:74640065-74643464	15	74640065	74643464	-	2	exon	STK39
15:76166995-76170355	15	76166995	76170355	+	11	exon	UBR3
15:76166995-76177857	15	76166995	76177857	+	46	exon	UBR3
15:76166995-76198564	15	76166995	76198564	+	5	exon	UBR3
15:76166995-76208776	15	76166995	76208776	+	3	exon	UBR3
15:76166995-76216187	15	76166995	76216187	+	7	exon	UBR3
15:76170197-76208776	15	76170197	76208776	+	5	exon	UBR3
15:76248140-76266620	15	76248140	76266620	+	5	exon	UBR3
15:76248140-76280378	15	76248140	76280378	+	3	exon	UBR3
15:77219097-77283482	15	77219097	77283482	-	14	exon	TLK1
15:77234646-77283482	15	77234646	77283482	-	117	exon	TLK1
15:77249916-77283482	15	77249916	77283482	-	48	intron	TLK1
15:78822692-78844260	15	78822692	78844260	+	4	exon	RAPGEF4
15:91510898-91514202	15	91510898	91514202	+	4	exon	ZC3H15
15:94974355-94986742	15	94974355	94986742	+	2	exon	INPP1
15:100201071-100202655	15	100201071	100202655	-	4	exon	ENSSSCG00000016068
15:104702215-104716420	15	104702215	104716420	-	3	exon	FAM126B
15:105263579-105266463	15	105263579	105266463	-	22	exon	TMEM237
15:106233837-106246706	15	106233837	106246706	+	10	exon	FAM117B
15:106346274-106348475	15	106346274	106348475	-	8	exon	ICA1L
15:106414678-106437731	15	106414678	106437731	+	6	exon	CARF
15:106867717-106882819	15	106867717	106882819	+	16	exon	ABI2
15:106955729-106961095	15	106955729	106961095	-	5	exon	ENSSSCG00000016119
15:109428070-109441836	15	109428070	109441836	-	8	exon	NDUFS1
15:109436411-109441836	15	109436411	109441836	-	12	exon	NDUFS1
15:112346508-112382467	15	112346508	112382467	+	5	exon	MAP2
15:112586097-112600022	15	112586097	112600022	+	3	exon	UNC80
15:112808098-112896614	15	112808098	112896614	-	46	exon	KANSL1L
15:112840121-112870004	15	112840121	112870004	-	3	exon	KANSL1L
15:112840121-112896614	15	112840121	112896614	-	53	exon	KANSL1L
15:112869863-112896614	15	112869863	112896614	-	25	exon	KANSL1L
15:115836673-115856304	15	115836673	115856304	+	7	exon	SPAG16
15:118367910-118411610	15	118367910	118411610	+	3	exon	XRCC5
15:123386771-123389330	15	123386771	123389330	-	16	exon	EPHA4
15:126208321-126211758	15	126208321	126211758	-	6	exon	CUL3
15:128371748-128373809	15	128371748	128373809	+	7	exon	RHBDD1
15:130875217-130894869	15	130875217	130894869	-	6	exon	TRIP12
15:131560243-131561899	15	131560243	131561899	+	5	exon	CAB39
15:132587331-132588162	15	132587331	132588162	+	4	exon	DIS3L2
15:132587331-132605467	15	132587331	132605467	+	15	exon	DIS3L2
15:132692555-132697460	15	132692555	132697460	+	3	exon	DIS3L2
15:133217294-133237622	15	133217294	133237622	+	9	exon	GIGYF2
15:135623969-135663172	15	135623969	135663172	+	11	exon	AGAP1
15:135653697-135663172	15	135653697	135663172	+	35	exon	AGAP1
15:135924097-135931508	15	135924097	135931508	+	7	exon	AGAP1
16:641782-655912	16	641782	655912	-	22	exon	CTNND2
16:12145286-12148085	16	12145286	12148085	-	16	exon	CDH10
16:18249647-18258513	16	18249647	18258513	+	4	exon	ENSSSCG00000016810
16:18379579-18387297	16	18379579	18387297	-	8	exon	LOC110257335
16:20464783-20467611	16	20464783	20467611	+	5	exon	ENSSSCG00000016825
16:22841618-22846449	16	22841618	22846449	+	6	exon	WDR70
16:23740869-23745763	16	23740869	23745763	-	43	exon	LIFR
16:24175667-24179590	16	24175667	24179590	-	2	exon	RICTOR
16:25613034-25618464	16	25613034	25618464	-	3	intergenic_region	n/a
16:26624131-26646919	16	26624131	26646919	-	19	exon	OXCT1
16:26690558-26698303	16	26690558	26698303	+	2	exon	C5orf51
16:26690558-26698399	16	26690558	26698399	+	21	exon	C5orf51
16:34779426-34803686	16	34779426	34803686	-	15	exon	SLC38A9
16:35245261-35250015	16	35245261	35250015	-	14	exon	ANKRD55
16:36258140-36285749	16	36258140	36285749	+	4	exon	GPBP1
16:36266989-36285749	16	36266989	36285749	+	7	exon	GPBP1
16:36278273-36285749	16	36278273	36285749	+	10	exon	GPBP1
16:38089159-38125845	16	38089159	38125845	-	11	exon	PDE4D
16:40251241-40253338	16	40251241	40253338	+	11	exon	ZSWIM6
16:41223234-41274722	16	41223234	41274722	+	8	exon	IPO11
16:43984409-44011065	16	43984409	44011065	-	5	exon	ADAMTS6
16:44084260-44099411	16	44084260	44099411	+	6	exon	PPWD1
16:44194905-44214957	16	44194905	44214957	-	7	exon	SGTB
16:44484459-44506007	16	44484459	44506007	+	12	exon	ERBIN
16:44513270-44517349	16	44513270	44517349	+	11	exon	ERBIN
16:44513270-44525240	16	44513270	44525240	+	9	exon	ERBIN
16:44588094-44614040	16	44588094	44614040	+	11	exon	SREK1
16:50437615-50446698	16	50437615	50446698	-	5	exon	CPEB4
16:51162445-51171980	16	51162445	51171980	-	3	exon	CREBRF
16:51162445-51183322	16	51162445	51183322	-	4	exon	CREBRF
16:51168503-51171980	16	51168503	51171980	-	4	exon	CREBRF
16:51178126-51183322	16	51178126	51183322	-	3	exon	CREBRF
16:53031114-53117260	16	53031114	53117260	-	4	intron	RANBP17
16:55385796-55397890	16	55385796	55397890	-	7	exon	RARS1
16:69126081-69133446	16	69126081	69133446	+	34	exon	FAM114A2
16:72049998-72059836	16	72049998	72059836	-	6	exon	MARCHF6
16:72099772-72105944	16	72099772	72105944	-	12	exon	MARCHF6
16:74621778-74708823	16	74621778	74708823	-	2	intergenic_region	n/a
17:169913-184314	17	169913	184314	-	78	intron	ENSSSCG00000003935
17:1547525-1561416	17	1547525	1561416	-	3	exon	DLC1
17:4765508-4790642	17	4765508	4790642	+	5	exon	MICU3
17:8529782-8530635	17	8529782	8530635	+	5	exon	FAT1
17:11825820-11908574	17	11825820	11908574	+	24	intergenic_region	n/a
17:11844341-11850285	17	11844341	11850285	+	18	exon	HOOK3
17:12061716-12084564	17	12061716	12084564	-	7	exon	INTS10
17:13008092-13012850	17	13008092	13012850	+	42	exon	PSD3
17:13008092-13031589	17	13008092	13031589	+	64	exon	PSD3
17:14445562-14446776	17	14445562	14446776	-	2	exon	GPCPD1
17:17591384-17596265	17	17591384	17596265	+	3	exon	PLCB1
17:17591384-17600978	17	17591384	17600978	+	4	exon	PLCB1
17:17623991-17630911	17	17623991	17630911	+	3	exon	PLCB1
17:22257920-22347295	17	22257920	22347295	-	3	exon	TASP1
17:22282692-22347295	17	22282692	22347295	-	4	exon	TASP1
17:22296588-22347295	17	22296588	22347295	-	8	exon	TASP1
17:32173028-32184644	17	32173028	32184644	-	4	exon	ATRN
17:37831734-37862678	17	37831734	37862678	+	3	exon	ITCH
17:37838591-37854328	17	37838591	37854328	+	3	exon	ITCH
17:37838591-37881223	17	37838591	37881223	+	4	exon	ITCH
17:37852424-37854328	17	37852424	37854328	+	13	exon	ITCH
17:38417789-38434388	17	38417789	38434388	-	3	exon	TRPC4AP
17:38986014-38991291	17	38986014	38991291	-	17	exon	ENSSSCG00000007306
17:39115371-39144798	17	39115371	39144798	+	5	exon	PHF20
17:40070445-40079543	17	40070445	40079543	-	5	exon	SOGA1
17:41119108-41127499	17	41119108	41127499	+	13	exon	RPRD1B
17:44164326-44166273	17	44164326	44166273	-	12	exon	CHD6
17:45135509-45135805	17	45135509	45135805	-	3	exon	PTPRT
17:50931699-50933570	17	50931699	50933570	-	8	exon	ZNFX1
17:53037004-53043217	17	53037004	53043217	-	22	exon	ATP9A
17:59133156-59136271	17	59133156	59136271	+	4	exon	NELFCD
18:1475203-1481335	18	1475203	1481335	-	16	exon	DNAJB6
18:1829882-1881411	18	1829882	1881411	+	7	exon	LMBR1
18:2071157-2075283	18	2071157	2075283	+	12	intergenic_region	n/a
18:2633093-2661452	18	2633093	2661452	-	4	exon	ENSSSCG00000016417
18:2648872-2654761	18	2648872	2654761	-	4	exon	ENSSSCG00000016417
18:2648872-2661452	18	2648872	2661452	-	14	exon	ENSSSCG00000016417
18:3418793-3517424	18	3418793	3517424	-	4	exon	DPP6
18:5075293-5109435	18	5075293	5109435	+	5	exon	KMT2C
18:5103837-5109435	18	5103837	5109435	+	7	exon	KMT2C
18:5245060-5248954	18	5245060	5248954	+	4	exon	KMT2C
18:5319586-5321088	18	5319586	5321088	-	4	exon	GALNT11
18:5367279-5421093	18	5367279	5421093	-	11	exon	GALNTL5
18:9065917-9084316	18	9065917	9084316	+	6	exon	BRAF
18:9400686-9421492	18	9400686	9421492	+	2	exon	SLC37A3
18:11906474-11938512	18	11906474	11938512	+	13	exon	DGKI
18:12094561-12099905	18	12094561	12099905	+	10	exon	DGKI
18:14243638-14259662	18	14243638	14259662	-	8	intergenic_region	n/a
18:15347146-15348948	18	15347146	15348948	-	5	intron	EXOC4
18:17523807-17533557	18	17523807	17533557	-	4	exon	MKLN1
18:17598680-17629822	18	17598680	17629822	-	13	exon	MKLN1
18:19077166-19087736	18	19077166	19087736	-	2	exon	NRF1
18:21301169-21303712	18	21301169	21303712	+	2	exon	GRM8
18:24770999-24782593	18	24770999	24782593	+	8	exon	CADPS2
18:33663765-33673693	18	33663765	33673693	+	19	exon	DOCK4
18:38084747-38132080	18	38084747	38132080	-	2	exon	SEPTIN7
18:38110775-38132080	18	38110775	38132080	-	24	exon	SEPTIN7
18:38307155-38320787	18	38307155	38320787	+	6	exon	HERPUD2
18:38309526-38324769	18	38309526	38324769	+	2	exon	HERPUD2
18:40140465-40143799	18	40140465	40143799	-	19	exon	BBS9
18:40140465-40161356	18	40140465	40161356	-	3	exon	BBS9
18:43624214-43653830	18	43624214	43653830	+	38	exon	CPVL
18:44837492-44838430	18	44837492	44838430	-	5	exon	TAX1BP1
18:44885414-44890608	18	44885414	44890608	-	2	exon	TAX1BP1
18:44885414-44903054	18	44885414	44903054	-	8	exon	TAX1BP1
18:44996263-45011080	18	44996263	45011080	+	59	exon	HIBADH
18:47629573-47656999	18	47629573	47656999	-	6	exon	MPP6
18:49136964-49138334	18	49136964	49138334	+	5	exon	TNS3
18:50106628-50125659	18	50106628	50125659	-	6	exon	ADCY1
18:51340815-51349397	18	51340815	51349397	-	26	exon	STK17A
18:52417988-52495626	18	52417988	52495626	+	3	exon	GLI3
18:54260019-54270584	18	54260019	54270584	-	111	exon	SUGCT
18:54336795-54404485	18	54336795	54404485	-	15	exon	CDK13
18:54348426-54404485	18	54348426	54404485	-	16	exon	CDK13
18:54393586-54404485	18	54393586	54404485	-	143	exon	CDK13
2:4449336-4479961	2	4449336	4479961	-	4	exon	PPP6R3
2:7917525-7918215	2	7917525	7918215	-	3	exon	STIP1
2:8388248-8390219	2	8388248	8390219	+	2	exon	ATL3
2:9782140-9782713	2	9782140	9782713	-	4	exon	ENSSSCG00000013078
2:15838942-15839476	2	15838942	15839476	+	10	exon	ARHGAP1
2:15967840-15970677	2	15967840	15970677	+	5	exon	AMBRA1
2:17225982-17227421	2	17225982	17227421	-	8	exon	PRDM11
2:24996467-25013356	2	24996467	25013356	-	3	exon	LDLRAD3
2:27962402-27976384	2	27962402	27976384	-	5	exon	QSER1
2:27989714-28004151	2	27989714	28004151	-	5	exon	QSER1
2:28003476-28004151	2	28003476	28004151	-	3	exon	QSER1
2:36768127-36798302	2	36768127	36798302	-	3	exon	GAS2
2:38489637-38526752	2	38489637	38526752	-	6	exon	NELL1
2:38950389-39019068	2	38950389	39019068	-	7	exon	PRMT3
2:40910438-40920659	2	40910438	40920659	+	34	intergenic_region	n/a
2:40932076-40936710	2	40932076	40936710	+	2	intergenic_region	n/a
2:41118635-41142313	2	41118635	41142313	+	6	exon	SAAL1
2:41118635-41170049	2	41118635	41170049	+	4	exon	SAAL1
2:47486153-47489786	2	47486153	47489786	-	9	exon	USP47
2:49476548-49480738	2	49476548	49480738	+	4	exon	SBF2
2:59261730-59262716	2	59261730	59262716	+	12	exon	FKBP8
2:59261733-59262716	2	59261733	59262716	+	7	exon	FKBP8
2:60502168-60503198	2	60502168	60503198	-	17	exon	MYO9B
2:62307779-62313757	2	62307779	62313757	+	43	exon	BRD4
2:69853256-69853745	2	69853256	69853745	+	10	exon	LDLR
2:70501959-70505522	2	70501959	70505522	-	5	intergenic_region	n/a
2:73841767-73858570	2	73841767	73858570	-	3	exon	KDM4B
2:80702172-80715319	2	80702172	80715319	-	5	exon	NSD1
2:80975762-80992288	2	80975762	80992288	+	24	exon	HK3,UIMC1
2:82117897-82137277	2	82117897	82137277	+	9	exon	FCHO2
2:82921814-82943497	2	82921814	82943497	+	7	exon	ARHGEF28
2:83875260-83904383	2	83875260	83904383	-	11	exon	FAM169A
2:83881770-83904383	2	83881770	83904383	-	3	exon	FAM169A
2:83899649-83904383	2	83899649	83904383	-	3	exon	FAM169A
2:85895664-85901430	2	85895664	85901430	+	6	exon	AGGF1
2:88057795-88070008	2	88057795	88070008	+	4	exon	JMY
2:88184110-88206327	2	88184110	88206327	-	8	exon	HOMER1
2:89061670-89065183	2	89061670	89065183	+	5	exon	ZFYVE16
2:89079718-89099776	2	89079718	89099776	+	8	exon	ZFYVE16
2:89323270-89413823	2	89323270	89413823	+	4	exon	MSH3
2:89359613-89384364	2	89359613	89384364	+	9	exon	MSH3
2:89692984-89746157	2	89692984	89746157	+	4	exon	RASGRF2
2:90580651-90594124	2	90580651	90594124	+	5	exon	ATG10
2:91384391-91465447	2	91384391	91465447	+	8	exon	VCAN
2:95657661-95677798	2	95657661	95677798	-	3	exon	TMEM161B
2:97698373-97698638	2	97698373	97698638	-	3	exon	LYSMD3
2:100395891-100419670	2	100395891	100419670	-	9	intron	ENSSSCG00000036104
2:100850406-100863402	2	100850406	100863402	-	10	exon	FAM172A
2:101547461-101602232	2	101547461	101602232	-	4	exon	MCTP1
2:102535641-102539766	2	102535641	102539766	-	5	exon	ELL2
2:113442089-113466481	2	113442089	113466481	-	17	exon	FBXL17
2:113796889-113852198	2	113796889	113852198	+	4	intergenic_region	n/a
2:113796889-113883333	2	113796889	113883333	+	6	intergenic_region	n/a
2:114338109-114343919	2	114338109	114343919	-	2	exon	PJA2
2:114338109-114371287	2	114338109	114371287	-	25	intron	PJA2
2:114358053-114371287	2	114358053	114371287	-	7	intron	PJA2
2:114706886-114741645	2	114706886	114741645	+	5	exon	MAN2A1
2:114706886-114772430	2	114706886	114772430	+	15	exon	MAN2A1
2:114823795-114838908	2	114823795	114838908	+	3	exon	MAN2A1
2:118058168-118060611	2	118058168	118060611	+	8	exon	YTHDC2
2:118773810-118774228	2	118773810	118774228	+	17	exon	KCNN2
2:123076248-123083549	2	123076248	123083549	+	3	exon	DMXL1
2:129669693-129675119	2	129669693	129675119	-	40	exon	ALDH7A1
2:133778715-133794315	2	133778715	133794315	-	2	exon	RAPGEF6
2:133778715-133809084	2	133778715	133809084	-	4	exon	RAPGEF6
2:133845441-133922606	2	133845441	133922606	-	17	exon	RAPGEF6
2:133906135-133922606	2	133906135	133922606	-	15	exon	RAPGEF6
2:133976286-133983650	2	133976286	133983650	-	7	exon	FNIP1
2:135087950-135093149	2	135087950	135093149	-	6	exon	SEPTIN8
2:138308109-138308679	2	138308109	138308679	+	17	exon	SMAD5
2:138308109-138320744	2	138308109	138320744	+	8	exon	SMAD5
2:139698624-139736914	2	139698624	139736914	-	6	exon	KLHL3
2:140023010-140031581	2	140023010	140031581	-	9	exon	FAM13B
2:140023010-140040900	2	140023010	140040900	-	2	exon	FAM13B
2:141219340-141220554	2	141219340	141220554	+	22	exon	MATR3
2:141219340-141222143	2	141219340	141222143	+	9	exon	MATR3
2:141219340-141223721	2	141219340	141223721	+	8	exon	MATR3
2:148040378-148051380	2	148040378	148051380	-	16	exon	PPP2R2B
3:2814416-2831893	3	2814416	2831893	+	9	intergenic_region	n/a
3:4177764-4188916	3	4177764	4188916	-	4	exon	RNF216
3:4264224-4277544	3	4264224	4277544	-	3	exon	RNF216
3:4288138-4308978	3	4288138	4308978	-	25	exon	RNF216
3:4303785-4308978	3	4303785	4308978	-	8	exon	RNF216
3:4974527-4985274	3	4974527	4985274	+	5	exon	CYTH3
3:5123860-5131218	3	5123860	5131218	+	7	exon	PMS2
3:6981006-6988833	3	6981006	6988833	+	10	exon	CEP20
3:17693009-17693900	3	17693009	17693900	-	2	exon	SRCAP
3:22094561-22119659	3	22094561	22119659	-	11	exon	PRKCB
3:23692700-23704670	3	23692700	23704670	-	30	exon	METTL9
3:26683193-26685606	3	26683193	26685606	+	15	exon	SMG1
3:26689980-26705896	3	26689980	26705896	+	7	exon	SMG1
3:26691921-26697117	3	26691921	26697117	+	3	exon	SMG1
3:26701499-26703165	3	26701499	26703165	+	14	exon	SMG1
3:28903672-28904794	3	28903672	28904794	-	21	exon	ENSSSCG00000036428
3:31358570-31359294	3	31358570	31359294	+	15	exon	ZC3H7A
3:38741343-38745384	3	38741343	38745384	-	4	exon	CLUAP1
3:39466946-39478565	3	39466946	39478565	-	8	exon	PDPK1
3:41896797-41908064	3	41896797	41908064	-	18	exon	ZNF484
3:42001403-42012685	3	42001403	42012685	-	8	exon	IARS1
3:42073025-42106025	3	42073025	42106025	+	7	exon	CENPP
3:42881922-42882168	3	42881922	42882168	+	8	exon	FAM120A
3:42881922-42887048	3	42881922	42887048	+	13	exon	FAM120A
3:42881922-42902838	3	42881922	42902838	+	7	exon	FAM120A
3:43535845-43540475	3	43535845	43540475	+	14	intron	ZNF169
3:44102881-44122061	3	44102881	44122061	-	7	exon	ZC3H6
3:44117754-44122061	3	44117754	44122061	-	10	exon	ZC3H6
3:44434020-44453774	3	44434020	44453774	-	5	exon	MERTK
3:47004817-47007823	3	47004817	47007823	+	16	exon	STARD7,TMEM127
3:48541228-48541520	3	48541228	48541520	-	29	intergenic_region	n/a
3:48623130-48643634	3	48623130	48643634	-	6	exon	LOC102166005
3:49493943-49496419	3	49493943	49496419	+	8	exon	TGFBRAP1
3:53073338-53077591	3	53073338	53077591	-	15	exon	CNOT11
3:54271064-54276460	3	54271064	54276460	+	6	intron	REV1
3:54832393-54848408	3	54832393	54848408	+	8	exon	REV1
3:54832393-54850266	3	54832393	54850266	+	32	exon	REV1
3:55564703-55613663	3	55564703	55613663	+	6	exon	MGAT4A
3:56975159-56975594	3	56975159	56975594	+	6	exon	KANSL3
3:69288806-69317475	3	69288806	69317475	-	12	exon	ALMS1
3:69377498-69386742	3	69377498	69386742	-	6	exon	ALMS1
3:70018031-70040230	3	70018031	70040230	+	6	exon	EXOC6B
3:72257086-72262713	3	72257086	72262713	+	11	exon	TIA1
3:72262638-72270592	3	72262638	72270592	+	4	exon	TIA1
3:77371816-77378404	3	77371816	77378404	-	4	exon	AFTPH
3:78013714-78014790	3	78013714	78014790	-	15	exon	UGP2
3:78952890-78971884	3	78952890	78971884	-	10	exon	EHBP1
3:78971737-78998646	3	78971737	78998646	-	3	exon	EHBP1
3:80371236-80390801	3	80371236	80390801	+	3	exon	USP34
3:80490802-80503895	3	80490802	80503895	+	7	exon	USP34
3:80707494-80729963	3	80707494	80729963	-	3	exon	KIAA1841
3:80795078-80800559	3	80795078	80800559	+	9	exon	PUS10
3:86297988-86298417	3	86297988	86298417	-	21	exon	EML6
3:90222038-90225637	3	90222038	90225637	+	25	exon	NRXN1
3:90315002-90381579	3	90315002	90381579	+	6	exon	NRXN1
3:90338816-90381579	3	90338816	90381579	+	57	exon	NRXN1
3:92177219-92196690	3	92177219	92196690	-	4	exon	PPP1R21
3:92761995-92762903	3	92761995	92762903	+	3	exon	FBXO11
3:92761995-92764582	3	92761995	92764582	+	9	exon	FBXO11
3:94534268-94542205	3	94534268	94542205	-	4	exon	PRKCE
3:96116880-96137597	3	96116880	96137597	+	7	exon	PREPL
3:96249368-96260927	3	96249368	96260927	-	51	exon	PPM1B
3:98047438-98064327	3	98047438	98064327	-	3	exon	EML4
3:100155802-100174216	3	100155802	100174216	+	32	exon	SLC8A1
3:100155802-100197935	3	100155802	100197935	+	26	exon	SLC8A1
3:100803502-100807280	3	100803502	100807280	-	4	intergenic_region	n/a
3:101765610-101780247	3	101765610	101780247	+	3	exon	HNRNPLL
3:101765610-101790729	3	101765610	101790729	+	5	exon	HNRNPLL
3:101765610-101802131	3	101765610	101802131	+	6	intergenic_region	n/a
3:102243607-102261438	3	102243607	102261438	-	8	exon	RMDN2
3:102243607-102298741	3	102243607	102298741	-	5	exon	RMDN2
3:102950654-102957560	3	102950654	102957560	-	4	exon	NDUFAF7
3:103310568-103324602	3	103310568	103324602	+	5	exon	STRN
3:103690300-103773127	3	103690300	103773127	-	5	exon	CRIM1
3:103704319-103773127	3	103704319	103773127	-	7	exon	CRIM1
3:103726106-103727478	3	103726106	103727478	-	9	exon	CRIM1
3:103726106-103773127	3	103726106	103773127	-	9	exon	CRIM1
3:106872181-106892436	3	106872181	106892436	-	5	exon	TTC27
3:107207592-107229406	3	107207592	107229406	-	11	exon	BIRC6
3:107313383-107324947	3	107313383	107324947	-	9	exon	YIPF4
3:107469180-107487253	3	107469180	107487253	-	7	exon	SPAST
3:107587063-107613737	3	107587063	107613737	+	44	exon	MEMO1
3:107609926-107636043	3	107609926	107636043	+	6	exon	MEMO1
3:110442415-110455791	3	110442415	110455791	-	2	exon	PPP1CB
3:112636837-112653047	3	112636837	112653047	-	15	exon	SELENOI
3:113091745-113131647	3	113091745	113131647	+	16	exon	ASXL2
3:113127816-113131647	3	113127816	113131647	+	3	exon	ASXL2
3:113272703-113299665	3	113272703	113299665	+	9	exon	DTNB
3:113272703-113324246	3	113272703	113324246	+	6	exon	DTNB
3:113309399-113363181	3	113309399	113363181	+	3	exon	DTNB
3:114311977-114313578	3	114311977	114313578	-	15	intergenic_region	n/a
3:114424561-114446644	3	114424561	114446644	+	2	exon	ITSN2
3:114743498-114755035	3	114743498	114755035	+	6	exon	ATAD2B
3:114743498-114765885	3	114743498	114765885	+	3	exon	ATAD2B
3:117952014-117958024	3	117952014	117958024	+	2	exon	PUM2
3:120105568-120121791	3	120105568	120121791	+	8	exon	SMC6
3:120105568-120125630	3	120105568	120125630	+	13	exon	SMC6
3:122089927-122094251	3	122089927	122094251	+	15	intron	NBAS
3:125943043-125943717	3	125943043	125943717	+	4	exon	NOL10
3:126564667-126580084	3	126564667	126580084	-	9	exon	TAF1B
3:127285171-127326248	3	127285171	127326248	+	4	exon	MBOAT2
3:131272241-131272989	3	131272241	131272989	+	14	exon	RNASEH1
4:126698-127642	4	126698	127642	-	9	exon	ENSSSCG00000036839
4:2687316-2748554	4	2687316	2748554	+	5	exon	PTK2
4:3108315-3137676	4	3108315	3137676	+	10	exon	TRAPPC9
4:3131460-3137676	4	3131460	3137676	+	6	exon	TRAPPC9
4:6343203-6392035	4	6343203	6392035	-	3	exon	KHDRBS3
4:6355929-6392035	4	6355929	6392035	-	6	exon	KHDRBS3
4:7094328-7116661	4	7094328	7116661	+	10	exon	ZFAT
4:7142133-7152497	4	7142133	7152497	+	3	exon	ZFAT
4:9810972-9813633	4	9810972	9813633	+	3	exon	ADCY8
4:14638092-14638411	4	14638092	14638411	+	5	exon	WASHC5
4:19360870-19367922	4	19360870	19367922	+	9	exon	ENPP2
4:21934956-21936689	4	21934956	21936689	-	2	exon	UTP23
4:28981119-29068902	4	28981119	29068902	-	18	intergenic_region	n/a
4:29014534-29047618	4	29014534	29047618	-	19	intergenic_region	n/a
4:29014534-29068902	4	29014534	29068902	-	35	intergenic_region	n/a
4:29038357-29068902	4	29038357	29068902	-	5	exon	EMC2
4:29058486-29068902	4	29058486	29068902	-	16	exon	EMC2
4:31972148-31996226	4	31972148	31996226	-	5	exon	ZFPM2
4:33087513-33133300	4	33087513	33133300	-	15	intergenic_region	n/a
4:33087513-33133416	4	33087513	33133416	-	31	intergenic_region	n/a
4:33087513-33153512	4	33087513	33153512	-	74	intergenic_region	n/a
4:33263081-33292751	4	33263081	33292751	-	6	intron	ENSSSCG00000033829
4:34692208-34694291	4	34692208	34694291	+	5	exon	UBR5
4:36796977-36840800	4	36796977	36840800	-	31	exon	SPAG1
4:36903221-36957899	4	36903221	36957899	+	11	exon	RGS22
4:37699840-37768200	4	37699840	37768200	-	11	exon	VPS13B
4:38957345-38967502	4	38957345	38967502	-	14	exon	LAPTM4B
4:40379783-40395305	4	40379783	40395305	+	19	exon	MTERF3
4:42191621-42197878	4	42191621	42197878	+	4	exon	VIRMA
4:46806844-46817760	4	46806844	46817760	+	3	exon	NBN
4:46806844-46824504	4	46806844	46824504	+	13	exon	NBN
4:46892870-46905852	4	46892870	46905852	-	8	exon	OSGIN2
4:48701407-48730191	4	48701407	48730191	+	3	exon	MMP16
4:48711428-48730191	4	48711428	48730191	+	8	exon	MMP16
4:48729887-48730191	4	48729887	48730191	+	2	exon	MMP16
4:50356925-50382298	4	50356925	50382298	+	2	exon	RMDN1
4:50433434-50447885	4	50433434	50447885	-	3	exon	WWP1
4:62146811-62187826	4	62146811	62187826	+	41	exon	STAU2
4:62178830-62268457	4	62178830	62268457	+	5	exon	STAU2
4:62243622-62283092	4	62243622	62283092	+	4	exon	STAU2
4:66501313-66567101	4	66501313	66567101	-	3	exon	C8orf34
4:66517358-66549885	4	66517358	66549885	-	6	exon	C8orf34
4:67669926-67689219	4	67669926	67689219	-	3	exon	CSPP1
4:67679793-67689219	4	67679793	67689219	-	193	exon	CSPP1
4:67698424-67722071	4	67698424	67722071	-	5	exon	CSPP1
4:72576154-72577564	4	72576154	72577564	-	4	exon	CHD7
4:72630918-72643259	4	72630918	72643259	-	17	exon	CHD7
4:72630918-72657500	4	72630918	72657500	-	3	exon	CHD7
4:72636561-72643259	4	72636561	72643259	-	10	exon	CHD7
4:73962947-73981634	4	73962947	73981634	+	26	exon	TOX
4:77612564-77618720	4	77612564	77618720	+	12	exon	RB1CC1
4:79822366-79825948	4	79822366	79825948	+	24	exon	PRKDC
4:79834117-79836538	4	79834117	79836538	+	8	exon	PRKDC
4:80963574-81047314	4	80963574	81047314	+	7	intron	KIFAP3
4:80963599-81007190	4	80963599	81007190	+	2	exon	KIFAP3
4:82779059-82785563	4	82779059	82785563	-	6	exon	TIPRL
4:84853679-84861880	4	84853679	84861880	-	5	exon	UCK2
4:84860816-84861880	4	84860816	84861880	-	9	exon	UCK2
4:90235723-90238988	4	90235723	90238988	+	3	exon	DCAF8
4:90365515-90365882	4	90365515	90365882	-	11	exon	ATP1A2
4:93738637-93747422	4	93738637	93747422	+	43	exon	CCT3
4:93738637-93750841	4	93738637	93750841	+	40	exon	CCT3
4:94216682-94220967	4	94216682	94220967	+	3	exon	GON4L
4:94313136-94324938	4	94313136	94324938	+	39	exon	ASH1L
4:94313136-94353369	4	94313136	94353369	+	5	exon	ASH1L
4:94324418-94324938	4	94324418	94324938	+	31	exon	ASH1L
4:94405984-94418263	4	94405984	94418263	+	4	exon	ASH1L
4:94405984-94438667	4	94405984	94438667	+	4	exon	ASH1L
4:94446190-94446665	4	94446190	94446665	+	5	exon	ASH1L
4:94601795-94602258	4	94601795	94602258	+	5	exon	GBA
4:97552286-97576948	4	97552286	97576948	-	20	exon	SNX27
4:97566524-97576948	4	97566524	97576948	-	21	exon	SNX27
4:97566524-97595259	4	97566524	97595259	-	3	exon	SNX27
4:98369520-98372553	4	98369520	98372553	+	7	exon	ARNT
4:99515003-99537986	4	99515003	99537986	+	60	exon	RNF115
4:103240688-103262146	4	103240688	103262146	-	4	exon	MAN1A2
4:103277505-103288577	4	103277505	103288577	-	26	exon	MAN1A2
4:103302309-103326827	4	103302309	103326827	-	13	exon	MAN1A2
4:105822618-105823970	4	105822618	105823970	+	17	exon	CSDE1
4:106122922-106123902	4	106122922	106123902	+	29	exon	TRIM33
4:106845342-106852989	4	106845342	106852989	+	8	exon	PHTF1
4:106845342-106878741	4	106845342	106878741	+	2	exon	PHTF1
4:106856345-106878741	4	106856345	106878741	+	6	exon	PHTF1
4:107828268-107853387	4	107828268	107853387	+	6	exon	ST7L
4:107828268-107888159	4	107828268	107888159	+	3	exon	ST7L
4:107846330-107848522	4	107846330	107848522	+	3	exon	ST7L
4:110777842-110783701	4	110777842	110783701	+	2	exon	SORT1
4:111060541-111068595	4	111060541	111068595	+	6	exon	WDR47
4:111245266-111251135	4	111245266	111251135	-	68	exon	STXBP3
4:117360110-117367392	4	117360110	117367392	-	16	exon	SLC30A7
4:117360110-117381169	4	117360110	117381169	-	5	exon	SLC30A7
4:118112546-118125294	4	118112546	118125294	-	9	exon	SLC35A3
4:118211129-118230068	4	118211129	118230068	-	3	exon	AGL
4:118226324-118230068	4	118226324	118230068	-	2	exon	AGL
4:118723940-118727465	4	118723940	118727465	-	6	exon	PLPPR4
4:120168854-120186848	4	120168854	120186848	+	7	exon	DPYD
4:120986690-121005506	4	120986690	121005506	-	7	exon	PTBP2
4:121323380-121326079	4	121323380	121326079	-	5	intergenic_region	n/a
4:122253260-122285360	4	122253260	122285360	-	23	exon	TLCD4
4:122275847-122285360	4	122275847	122285360	-	13	exon	TLCD4
4:123953584-123998502	4	123953584	123998502	-	3	exon	CCDC18
4:124520319-124539837	4	124520319	124539837	+	9	exon	EVI5
4:124520319-124566870	4	124520319	124566870	+	10	exon	EVI5
4:124886994-124926056	4	124886994	124926056	-	14	exon	BTBD8
4:124894039-124943084	4	124894039	124943084	-	24	exon	BTBD8
4:124925939-124943084	4	124925939	124943084	-	4	exon	BTBD8
4:125523881-125555501	4	125523881	125555501	+	2	intron	HFM1
4:125783660-125835266	4	125783660	125835266	+	15	exon	ZNF644
4:129378277-129385680	4	129378277	129385680	-	6	exon	SH3GLB1
5:2600835-2692132	5	2600835	2692132	-	3	exon	TBC1D22A
5:2619764-2692132	5	2619764	2692132	-	7	exon	TBC1D22A
5:2637894-2692132	5	2637894	2692132	-	26	exon	TBC1D22A
5:2675422-2692132	5	2675422	2692132	-	16	exon	TBC1D22A
5:3717600-3729566	5	3717600	3729566	-	28	exon	ATXN10
5:3717600-3739361	5	3717600	3739361	-	60	exon	ATXN10
5:3972025-3972369	5	3972025	3972369	-	5	exon	RIBC2
5:9493241-9494173	5	9493241	9494173	+	5	exon	DDX17
5:13522123-13523181	5	13522123	13523181	-	4	exon	RIC8B
5:13687857-13732003	5	13687857	13732003	-	6	exon	POLR3B
5:21239122-21252562	5	21239122	21252562	-	5	exon	SARNP
5:22008784-22009750	5	22008784	22009750	-	36	exon	PTGES3
5:28832466-28858296	5	28832466	28858296	+	3	exon	XPOT
5:28850613-28858296	5	28850613	28858296	+	5	exon	XPOT
5:29660599-29663091	5	29660599	29663091	+	5	exon	LEMD3
5:30859944-30880496	5	30859944	30880496	-	16	exon	GRIP1
5:30878000-30880496	5	30878000	30880496	-	3	exon	GRIP1
5:33164482-33173496	5	33164482	33173496	+	4	intergenic_region	n/a
5:33533423-33548592	5	33533423	33548592	+	49	exon	CPSF6
5:34470911-34513084	5	34470911	34513084	+	9	exon	CNOT2
5:35632406-35633470	5	35632406	35633470	-	5	exon	ZFC3H1
5:35635564-35638764	5	35635564	35638764	-	4	exon	ZFC3H1
5:35635564-35640848	5	35635564	35640848	-	12	exon	ZFC3H1
5:35866143-35877522	5	35866143	35877522	+	3	exon	TBC1D15
5:38328843-38338690	5	38328843	38338690	-	18	exon	KCNC2
5:38335558-38338690	5	38335558	38338690	-	7	exon	KCNC2
5:38584761-38610508	5	38584761	38610508	-	3	exon	CAPS2
5:38584761-38620824	5	38584761	38620824	-	12	exon	CAPS2
5:41938993-42030031	5	41938993	42030031	-	3	exon	BICD1
5:42538537-42543247	5	42538537	42543247	+	16	exon	AMN1
5:43064513-43080892	5	43064513	43080892	+	19	exon	CAPRIN2
5:43936500-43956763	5	43936500	43956763	+	9	exon	TMTC1
5:45401089-45403216	5	45401089	45403216	-	9	exon	CCDC91
5:46402704-46418898	5	46402704	46418898	-	11	exon	ARNTL2
5:48589081-48594861	5	48589081	48594861	+	3	exon	CASC1
5:51097637-51112176	5	51097637	51112176	+	8	exon	C2CD5
5:51261782-51299591	5	51261782	51299591	+	6	exon	ST8SIA1
5:51261782-51355748	5	51261782	51355748	+	7	exon	ST8SIA1
5:51444401-51448377	5	51444401	51448377	-	7	exon	CMAS
5:58079141-58083307	5	58079141	58083307	-	7	exon	ATF7IP
5:58868559-58877693	5	58868559	58877693	+	9	exon	GRIN2B
5:59810017-59812114	5	59810017	59812114	-	13	exon	CREBL2
5:60168451-60168844	5	60168451	60168844	+	6	exon	LRP6
5:60241617-60249461	5	60241617	60249461	+	9	exon	LRP6
5:67674585-67681947	5	67674585	67681947	-	3	exon	KDM5A
5:67681766-67688990	5	67681766	67688990	-	4	exon	KDM5A
5:67681766-67690214	5	67681766	67690214	-	8	exon	KDM5A
5:68106936-68113748	5	68106936	68113748	+	6	exon	WNK1
5:68251878-68329034	5	68251878	68329034	+	5	exon	ERC1
5:68310430-68329034	5	68310430	68329034	+	22	exon	ERC1
5:68351140-68362580	5	68351140	68362580	+	2	exon	ERC1
5:68351140-68380700	5	68351140	68380700	+	4	exon	ERC1
5:68354014-68380700	5	68354014	68380700	+	7	exon	ERC1
5:69698164-69699221	5	69698164	69699221	+	3	exon	CECR2
5:70934542-70958688	5	70934542	70958688	-	13	exon	KIF21A
5:73372351-73387814	5	73372351	73387814	-	12	exon	GXYLT1
5:73380414-73387814	5	73380414	73387814	-	4	exon	GXYLT1
5:73463796-73481454	5	73463796	73481454	-	8	intron	YAF2
5:73473989-73474314	5	73473989	73474314	-	7	intron	YAF2
5:75687483-75700271	5	75687483	75700271	-	3	exon	NELL2
5:76749044-76751177	5	76749044	76751177	+	7	exon	ARID2
5:76844512-76857881	5	76844512	76857881	-	13	exon	SCAF11
5:77049090-77058522	5	77049090	77058522	-	6	intergenic_region	n/a
5:79458763-79460620	5	79458763	79460620	-	14	exon	WASHC4
5:82248109-82264806	5	82248109	82264806	+	5	intergenic_region	n/a
5:82416126-82436342	5	82416126	82436342	+	10	exon	GNPTAB
5:83252820-83257730	5	83252820	83257730	-	10	exon	ANO4
5:83252820-83270866	5	83252820	83270866	-	28	exon	ANO4
5:83252820-83291130	5	83252820	83291130	-	15	exon	ANO4
5:83270762-83291130	5	83270762	83291130	-	4	exon	ANO4
5:84247046-84282662	5	84247046	84282662	+	24	exon	ENSSSCG00000000882
5:85065913-85092788	5	85065913	85092788	+	16	exon	ANKS1B
5:85065913-85124635	5	85065913	85124635	+	7	exon	ANKS1B
5:85090123-85124635	5	85090123	85124635	+	9	exon	ANKS1B
5:85285642-85286475	5	85285642	85286475	-	73	exon	SLC25A3
5:85285642-85287681	5	85285642	85287681	-	5	exon	SLC25A3
5:86144043-86211231	5	86144043	86211231	-	36	intergenic_region	n/a
5:86207346-86211231	5	86207346	86211231	-	7	intergenic_region	n/a
5:88040453-88064420	5	88040453	88064420	-	8	exon	VEZT
5:88040453-88072781	5	88040453	88072781	-	12	exon	VEZT
5:88253163-88273584	5	88253163	88273584	+	21	exon	NR2C1
5:89019339-89036361	5	89019339	89036361	-	6	exon	PLXNC1
5:91602953-91607282	5	91602953	91607282	-	2	intergenic_region	n/a
5:94368661-94375527	5	94368661	94375527	-	12	exon	TMTC3
5:94479159-94482115	5	94479159	94482115	-	2	exon	C12orf29
5:98808700-98831312	5	98808700	98831312	-	27	exon	TMTC2
5:98828493-98831312	5	98828493	98831312	-	14	exon	TMTC2
5:98858993-98883041	5	98858993	98883041	-	3	exon	TMTC2
5:99324926-99335687	5	99324926	99335687	-	11	exon	METTL25
5:101541822-101572595	5	101541822	101572595	+	3	exon	PPP1R12A
5:102004668-102070308	5	102004668	102070308	-	3	exon	SYT1
5:103106865-103107920	5	103106865	103107920	-	8	exon	NAV3
5:103157325-103170388	5	103157325	103170388	-	4	exon	NAV3
6:1051422-1057079	6	1051422	1057079	-	16	exon	ZC3H18
6:1466441-1472876	6	1466441	1472876	-	9	intergenic_region	n/a
6:3813863-3814709	6	3813863	3814709	+	18	exon	ZDHHC7
6:10089154-10093860	6	10089154	10093860	-	6	exon	VAT1L
6:12012556-12017409	6	12012556	12017409	-	3	intergenic_region	n/a
6:12234387-12236356	6	12234387	12236356	+	8	exon	CFDP1
6:12234387-12252148	6	12234387	12252148	+	80	exon	CFDP1
6:17352018-17362974	6	17352018	17362974	-	2	exon	NFAT5
6:18549366-18551182	6	18549366	18551182	-	2	exon	BBS2
6:18553565-18562237	6	18553565	18562237	-	9	exon	BBS2
6:28311909-28312248	6	28311909	28312248	-	11	exon	GFOD2
6:29344146-29350957	6	29344146	29350957	+	2	exon	NUDT21
6:29344146-29357287	6	29344146	29357287	+	39	exon	NUDT21
6:29357173-29384324	6	29357173	29384324	+	5	intergenic_region	n/a
6:31388854-31404916	6	31388854	31404916	-	71	exon	FTO
6:31388854-31427802	6	31388854	31427802	-	11	exon	FTO
6:31835306-31849452	6	31835306	31849452	-	2	exon	CHD9
6:34743079-34747797	6	34743079	34747797	-	3	exon	ENSSSCG00000039577
6:37077213-37166517	6	37077213	37166517	-	11	exon	PHKB
6:37127249-37166517	6	37127249	37166517	-	31	exon	PHKB
6:37151567-37166517	6	37151567	37166517	-	25	exon	PHKB
6:37201734-37227424	6	37201734	37227424	+	4	exon	ITFG1
6:37454916-37459194	6	37454916	37459194	+	4	exon	NETO2
6:37454916-37481011	6	37454916	37481011	+	6	exon	NETO2
6:37957475-37975235	6	37957475	37975235	+	4	exon	VPS35
6:43867657-43870512	6	43867657	43870512	+	10	exon	LSM14A
6:43879422-43894306	6	43879422	43894306	+	3	exon	LSM14A
6:44025520-44027223	6	44025520	44027223	+	3	exon	GARRE1
6:47637796-47638219	6	47637796	47638219	-	16	exon	ECH1
6:48660682-48662289	6	48660682	48662289	+	7	exon	PLD3
6:51226510-51226836	6	51226510	51226836	+	5	exon	CEACAM16
6:52754997-52774396	6	52754997	52774396	+	2	exon	ARHGAP35
6:52971038-52992912	6	52971038	52992912	+	15	exon	SAE1
6:52977944-52992912	6	52977944	52992912	+	3	exon	SAE1
6:54200798-54201346	6	54200798	54201346	+	3	exon	NUCB1
6:54801799-54802488	6	54801799	54802488	+	7	exon	AP2A1
6:60900793-60901870	6	60900793	60901870	-	7	intergenic_region	n/a
6:62371863-62376411	6	62371863	62376411	+	16	exon	ENSSSCG00000003989
6:62642810-62647361	6	62642810	62647361	+	6	intron	ENSSSCG00000003990
6:63557493-63558219	6	63557493	63558219	-	7	exon	UBE2J2
6:69046551-69072948	6	69046551	69072948	-	6	exon	ENSSSCG00000033497
6:69046551-69124265	6	69046551	69124265	-	5	exon	ENSSSCG00000033497
6:69071403-69124265	6	69071403	69124265	-	14	exon	ENSSSCG00000033497
6:69106984-69124265	6	69106984	69124265	-	36	exon	ENSSSCG00000033497
6:69106984-69170871	6	69106984	69170871	-	7	exon	ENSSSCG00000033497
6:69210845-69211313	6	69210845	69211313	-	11	intergenic_region	n/a
6:70545569-70546425	6	70545569	70546425	+	5	exon	KIF1B
6:71751064-71751663	6	71751064	71751663	+	8	exon	ENSSSCG00000003421
6:73137415-73172671	6	73137415	73172671	+	3	intergenic_region	n/a
6:73151682-73172671	6	73151682	73172671	+	4	exon	ENSSSCG00000003453
6:82442094-82462831	6	82442094	82462831	+	10	exon	CLIC4
6:82950268-82960488	6	82950268	82960488	+	8	exon	MACO1
6:87911284-87926357	6	87911284	87926357	+	2	exon	ZCCHC17
6:89127456-89131566	6	89127456	89131566	+	49	exon	S100PBP
6:90048761-90096385	6	90048761	90096385	-	2	exon	ENSSSCG00000003622
6:91537803-91540596	6	91537803	91540596	+	34	exon	ZMYM4
6:91566041-91575552	6	91566041	91575552	+	2	exon	ZMYM4
6:91593753-91605991	6	91593753	91605991	+	14	exon	ZMYM4
6:91981857-91985640	6	91981857	91985640	+	12	exon	AGO1
6:92102426-92130264	6	92102426	92130264	+	4	exon	AGO1
6:92155928-92170345	6	92155928	92170345	+	12	exon	AGO1
6:92161587-92170345	6	92161587	92170345	+	6	exon	AGO1
6:92165813-92170345	6	92165813	92170345	+	4	exon	AGO1
6:95215829-95221383	6	95215829	95221383	+	6	exon	MACF1
6:95853280-95853697	6	95853280	95853697	-	4	exon	PPT1
6:95925563-95938136	6	95925563	95938136	+	5	exon	RLF
6:96019920-96037109	6	96019920	96037109	+	5	exon	ZMPSTE24
6:98229606-98233063	6	98229606	98233063	-	4	exon	VAPA
6:98504293-98506141	6	98504293	98506141	+	6	exon	PPP4R1
6:98733976-98790460	6	98733976	98790460	-	4	exon	ANKRD12
6:98742427-98761176	6	98742427	98761176	-	2	exon	ANKRD12
6:98742427-98766305	6	98742427	98766305	-	10	exon	ANKRD12
6:98742427-98774966	6	98742427	98774966	-	4	exon	ANKRD12
6:98742427-98790460	6	98742427	98790460	-	24	exon	ANKRD12
6:98754169-98790460	6	98754169	98790460	-	2	exon	ANKRD12
6:98833466-98835565	6	98833466	98835565	-	2	exon	NDUFV2
6:100902050-100955160	6	100902050	100955160	+	2	intergenic_region	n/a
6:103898018-103929043	6	103898018	103929043	-	2	exon	SMCHD1
6:106217223-106217661	6	106217223	106217661	-	37	exon	ROCK1
6:106730357-106737020	6	106730357	106737020	-	5	exon	ESCO1
6:106730357-106771048	6	106730357	106771048	-	3	exon	ESCO1
6:106750398-106771048	6	106750398	106771048	-	12	exon	ESCO1
6:106936502-106954430	6	106936502	106954430	+	2	exon	MIB1
6:106936502-106958839	6	106936502	106958839	+	11	exon	MIB1
6:106936502-106978180	6	106936502	106978180	+	32	exon	MIB1
6:106936502-106994788	6	106936502	106994788	+	3	exon	MIB1
6:108907778-108920549	6	108907778	108920549	+	11	exon	TTC39C
6:109082436-109171834	6	109082436	109171834	-	10	exon	OSBPL1A
6:109117107-109171834	6	109117107	109171834	-	56	exon	OSBPL1A
6:109131969-109171834	6	109131969	109171834	-	17	exon	OSBPL1A
6:109139462-109171834	6	109139462	109171834	-	3	exon	OSBPL1A
6:110753545-110758296	6	110753545	110758296	-	9	exon	SS18
6:110866624-110892394	6	110866624	110892394	+	34	exon	TAF4B
6:115954027-115957402	6	115954027	115957402	+	13	exon	RNF138
6:117384662-117444584	6	117384662	117444584	+	5	exon	ASXL3
6:117942103-117948715	6	117942103	117948715	-	110	exon	NOL4
6:117942103-117975017	6	117942103	117975017	-	6	exon	NOL4
6:117942103-117985168	6	117942103	117985168	-	6	intron	NOL4
6:119404113-119425363	6	119404113	119425363	+	8	exon	GALNT1
6:119415912-119425363	6	119415912	119425363	+	2	exon	GALNT1
6:119795969-119803245	6	119795969	119803245	-	5	exon	RPRD1A
6:120469876-120482663	6	120469876	120482663	+	4	exon	FHOD3
6:129756751-129782346	6	129756751	129782346	+	4	exon	TTLL7
6:135480352-135493279	6	135480352	135493279	-	7	exon	MIGA1
6:135651327-135660627	6	135651327	135660627	+	33	exon	ZZZ3
6:135651327-135660642	6	135651327	135660642	+	15	intron	ZZZ3
6:138964559-138981411	6	138964559	138981411	+	27	exon	LRRIQ3
6:142559834-142602446	6	142559834	142602446	+	20	exon	ANKRD13C
6:142596765-142602446	6	142596765	142602446	+	6	exon	ANKRD13C
6:142771299-142787412	6	142771299	142787412	-	3	exon	LRRC7
6:142771299-142816910	6	142771299	142816910	-	5	exon	LRRC7
6:149633393-149666969	6	149633393	149666969	-	10	exon	ATG4C
6:149650150-149666969	6	149650150	149666969	-	31	exon	ATG4C
6:149787537-149821093	6	149787537	149821093	+	14	exon	DOCK7
6:149811360-149885073	6	149811360	149885073	+	18	exon	DOCK7
6:150277437-150282983	6	150277437	150282983	-	5	exon	PATJ
6:150318008-150327395	6	150318008	150327395	-	9	exon	PATJ
6:151551012-151577553	6	151551012	151577553	+	22	intergenic_region	n/a
6:155709580-155724087	6	155709580	155724087	-	5	exon	PRKAA2
6:155714137-155724087	6	155714137	155724087	-	2	exon	PRKAA2
6:157293187-157294263	6	157293187	157294263	+	8	exon	USP24
6:158267396-158278908	6	158267396	158278908	+	3	exon	TMEM59
6:158272289-158278908	6	158272289	158278908	+	7	exon	TMEM59
6:158344131-158368898	6	158344131	158368898	+	3	intergenic_region	n/a
6:159448247-159455163	6	159448247	159455163	-	8	exon	ZYG11B
6:159692704-159709551	6	159692704	159709551	+	3	exon	TUT4
6:159936873-159953975	6	159936873	159953975	-	9	exon	ZFYVE9
6:160337788-160367307	6	160337788	160367307	+	10	exon	NRDC
6:160413189-160415719	6	160413189	160415719	-	4	exon	OSBPL9
6:161812322-161838395	6	161812322	161838395	-	2	exon	ELAVL4
6:163299858-163306198	6	163299858	163306198	+	6	exon	SPATA6
6:165588903-165593937	6	165588903	165593937	-	3	intergenic_region	n/a
6:165729761-165731887	6	165729761	165731887	+	10	exon	GPBP1L1
6:165903478-165929040	6	165903478	165929040	+	8	exon	TESK2
6:166989367-167000612	6	166989367	167000612	+	25	exon	ERI3
6:166989367-167024441	6	166989367	167024441	+	97	exon	ERI3
6:166989367-167058954	6	166989367	167058954	+	7	exon	ERI3
6:170065057-170101586	6	170065057	170101586	+	2	exon	SCMH1
6:170137545-170143503	6	170137545	170143503	+	3	exon	SCMH1
6:170449954-170456107	6	170449954	170456107	-	3	exon	NFYC
7:306094-311618	7	306094	311618	-	2	exon	EXOC2
7:9591727-9614712	7	9591727	9614712	+	4	exon	PHACTR1
7:13921773-13929874	7	13921773	13929874	-	10	exon	DEK
7:19147980-19162903	7	19147980	19162903	-	9	exon	DCDC2
7:19265492-19273195	7	19265492	19273195	+	5	exon	MRS2
7:20251809-20289763	7	20251809	20289763	+	2	exon	CARMIL1
7:20283341-20289763	7	20283341	20289763	+	4	exon	CARMIL1
7:25658626-25679321	7	25658626	25679321	+	7	exon	HMGCLL1
7:26620967-26664601	7	26620967	26664601	-	9	exon	MLIP
7:28780964-28802461	7	28780964	28802461	-	3	exon	BEND6
7:30619601-30627152	7	30619601	30627152	-	4	exon	ILRUN
7:31665249-31669318	7	31665249	31669318	-	9	exon	SRPK1
7:34069426-34089247	7	34069426	34089247	-	23	intergenic_region	n/a
7:37922045-37927684	7	37922045	37927684	+	3	exon	BICRAL
7:38438110-38439128	7	38438110	38439128	+	10	exon	ABCC10
7:43609181-43617387	7	43609181	43617387	-	3	exon	MMUT
7:43609181-43618755	7	43609181	43618755	-	9	exon	MMUT
7:43609181-43620359	7	43609181	43620359	-	3	exon	MMUT
7:43610581-43617387	7	43610581	43617387	-	5	exon	MMUT
7:46696413-46701207	7	46696413	46701207	-	3	intergenic_region	n/a
7:47481942-47507122	7	47481942	47507122	-	9	exon	IREB2
7:48821286-48866128	7	48821286	48866128	-	4	exon	LOC102167410
7:51408941-51436247	7	51408941	51436247	-	18	exon	SH3GL3
7:51424595-51436247	7	51424595	51436247	-	4	exon	SH3GL3
7:51782208-51792316	7	51782208	51792316	+	21	exon	HDGFL3
7:51782208-51798842	7	51782208	51798842	+	4	exon	HDGFL3
7:51787243-51798842	7	51787243	51798842	+	6	exon	HDGFL3
7:52329055-52354328	7	52329055	52354328	+	3	exon	CPEB1
7:52430652-52434110	7	52430652	52434110	-	4	exon	PDE8A
7:55863609-55864157	7	55863609	55864157	+	2	exon	VPS33B
7:56509179-56526919	7	56509179	56526919	-	3	exon	ETFA
7:58112449-58117178	7	58112449	58117178	+	4	exon	PTPN9
7:62653519-62697811	7	62653519	62697811	-	4	exon	MIPOL1
7:62685674-62697811	7	62685674	62697811	-	3	exon	MIPOL1
7:62697682-62737351	7	62697682	62737351	-	5	exon	MIPOL1
7:62714874-62737351	7	62714874	62737351	-	9	exon	MIPOL1
7:64263201-64287500	7	64263201	64287500	+	3	exon	RALGAPA1
7:64286782-64287500	7	64286782	64287500	+	64	exon	RALGAPA1
7:65198472-65198799	7	65198472	65198799	+	39	exon	SNX6
7:66527660-66530404	7	66527660	66530404	-	13	intergenic_region	n/a
7:76237514-76238347	7	76237514	76238347	-	9	exon	OXA1L
7:77769110-77771399	7	77769110	77771399	+	36	exon	CHD8
7:78055271-78056399	7	78055271	78056399	-	13	exon	ENSSSCG00000023857
7:80336806-80346071	7	80336806	80346071	+	7	exon	KATNBL1
7:86024175-86025429	7	86024175	86025429	-	17	exon	CHD2
7:86024175-86032780	7	86024175	86032780	-	8	exon	CHD2
7:86044906-86087677	7	86044906	86087677	-	3	exon	CHD2
7:86055233-86087677	7	86055233	86087677	-	2	exon	CHD2
7:86081593-86087677	7	86081593	86087677	-	19	exon	CHD2
7:87580681-87583713	7	87580681	87583713	-	4	exon	SV2B
7:90698518-90794467	7	90698518	90794467	+	7	exon	GPHN
7:93921496-93928855	7	93921496	93928855	-	2	exon	SYNJ2BP
7:94489072-94500270	7	94489072	94500270	+	4	exon	PCNX1
7:96543074-96555754	7	96543074	96555754	+	2	exon	PSEN1
7:99337966-99363274	7	99337966	99363274	+	5	exon	GPATCH2L
7:103654106-103664878	7	103654106	103664878	-	9	exon	CEP128
7:110158866-110197326	7	110158866	110197326	-	9	exon	KCNK10
7:110475343-110495505	7	110475343	110495505	+	8	exon	ZC3H14
7:110475343-110506262	7	110475343	110506262	+	16	exon	ZC3H14
7:112394563-112411522	7	112394563	112411522	-	3	exon	TTC7B
7:114594354-114596124	7	114594354	114596124	+	19	exon	UBR7
7:114673750-114675741	7	114673750	114675741	-	26	exon	BTBD7
7:114805379-114833365	7	114805379	114833365	+	9	intergenic_region	n/a
7:114806313-114833365	7	114806313	114833365	+	12	intergenic_region	n/a
7:116399251-116408577	7	116399251	116408577	-	7	exon	DICER1
7:117693554-117695673	7	117693554	117695673	+	16	exon	PAPOLA
7:117718801-117728559	7	117718801	117728559	+	6	exon	PAPOLA
7:120464280-120473807	7	120464280	120473807	-	23	exon	SETD3
7:121001608-121012600	7	121001608	121012600	+	8	exon	EVL
7:121224913-121226354	7	121224913	121226354	-	3	exon	WARS1
7:121661478-121661871	7	121661478	121661871	+	463	intergenic_region	n/a
7:121747710-121751830	7	121747710	121751830	+	5	intergenic_region	n/a
7:121777786-121786686	7	121777786	121786686	+	9	intergenic_region	n/a
8:964857-992003	8	964857	992003	+	4	intergenic_region	n/a
8:986798-992003	8	986798	992003	+	5	exon	NSD2
8:1172060-1185079	8	1172060	1185079	-	4	exon	POLN
8:1861464-1862708	8	1861464	1862708	+	4	exon	HTT
8:3012369-3014564	8	3012369	3014564	+	9	exon	ABLIM2
8:10934377-10949574	8	10934377	10949574	-	3	exon	FBXL5
8:12907135-12920387	8	12907135	12920387	-	10	exon	LCORL
8:16716774-16755944	8	16716774	16755944	-	14	exon	ADGRA3
8:18861488-18879156	8	18861488	18879156	-	68	exon	CCDC149
8:20285480-20308094	8	20285480	20308094	+	12	exon	TBC1D19
8:20285480-20362374	8	20285480	20362374	+	3	exon	TBC1D19
8:23653644-23682434	8	23653644	23682434	+	15	intergenic_region	n/a
8:27820125-27836264	8	27820125	27836264	-	5	exon	ARAP2
8:27883031-27931510	8	27883031	27931510	-	4	exon	ARAP2
8:27898443-27944426	8	27898443	27944426	-	13	exon	ARAP2
8:27907059-27931510	8	27907059	27931510	-	9	exon	ARAP2
8:27907059-27944426	8	27907059	27944426	-	13	exon	ARAP2
8:27913502-27944426	8	27913502	27944426	-	9	exon	ARAP2
8:27927654-27944426	8	27927654	27944426	-	24	exon	ARAP2
8:31031523-31041185	8	31031523	31041185	-	5	exon	PDS5A
8:33422988-33432916	8	33422988	33432916	-	13	exon	ATP8A1
8:37441277-37445470	8	37441277	37445470	+	10	exon	ATP10D
8:38273589-38287382	8	38273589	38287382	+	14	exon	SLAIN2
8:38531170-38559757	8	38531170	38559757	-	4	exon	FRYL
8:39008497-39032833	8	39008497	39032833	+	38	exon	DCUN1D4
8:39008497-39040610	8	39008497	39040610	+	28	exon	DCUN1D4
8:43586874-43588226	8	43586874	43588226	-	8	exon	CPE
8:43732762-43739096	8	43732762	43739096	-	7	exon	MSMO1
8:44556765-44562777	8	44556765	44562777	+	6	intron	GUCY1B1
8:45999321-46001736	8	45999321	46001736	+	8	exon	GLRB
8:46159900-46183679	8	46159900	46183679	+	10	exon	GRIA2
8:55194966-55210730	8	55194966	55210730	+	2	exon	EXOC1
8:55255572-55261626	8	55255572	55261626	+	9	exon	CEP135
8:55594842-55595753	8	55594842	55595753	+	4	exon	CRACD
8:56096595-56132982	8	56096595	56132982	+	23	intron	ENSSSCG00000023357,ENSSSCG00000036736
8:60283128-60367699	8	60283128	60367699	+	6	intergenic_region	n/a
8:69374301-69381214	8	69374301	69381214	-	21	exon	ANKRD17
8:70193530-70194427	8	70193530	70194427	+	4	exon	MTHFD2L
8:70193530-70206292	8	70193530	70206292	+	9	exon	MTHFD2L
8:70193530-70208061	8	70193530	70208061	+	8	intron	MTHFD2L
8:70193530-70224123	8	70193530	70224123	+	20	exon	MTHFD2L
8:70193530-70266960	8	70193530	70266960	+	38	exon	MTHFD2L
8:71874944-71887965	8	71874944	71887965	-	2	exon	SCARB2
8:72695065-72698949	8	72695065	72698949	-	9	exon	CCNI
8:73258405-73262907	8	73258405	73262907	-	11	exon	CNOT6L
8:76195576-76222810	8	76195576	76222810	-	7	exon	ARFIP1
8:76195576-76237387	8	76195576	76237387	-	7	exon	ARFIP1
8:76607805-76609327	8	76607805	76609327	+	16	intron	FBXW7
8:78833755-78834089	8	78833755	78834089	-	5	exon	DCLK2
8:80787216-80815987	8	80787216	80815987	-	6	exon	ARHGAP10
8:81082507-81083424	8	81082507	81083424	+	3	exon	PRMT9
8:82646236-82719341	8	82646236	82719341	+	3	exon	ZNF827
8:82698451-82719341	8	82698451	82719341	+	5	exon	ZNF827
8:83267616-83268011	8	83267616	83268011	+	5	exon	OTUD4
8:84188605-84189357	8	84188605	84189357	-	4	exon	SMARCA5
8:87488517-87516224	8	87488517	87516224	+	4	exon	SETD7
8:87643220-87664522	8	87643220	87664522	-	4	exon	NAA15
8:87660369-87663752	8	87660369	87663752	-	2	exon	NAA15
8:87799383-87820356	8	87799383	87820356	+	62	exon	ELF2
8:96061920-96073073	8	96061920	96073073	+	3	exon	SCLT1
8:99199685-99228789	8	99199685	99228789	-	3	exon	FAT4
8:101138023-101181008	8	101138023	101181008	-	4	exon	SPATA5
8:101219895-101233355	8	101219895	101233355	-	2	exon	SPATA5
8:105286131-105314745	8	105286131	105314745	-	4	exon	NDST3
8:105286131-105357304	8	105286131	105357304	-	15	exon	NDST3
8:108235618-108243809	8	108235618	108243809	-	6	exon	UGT8
8:114266870-114285079	8	114266870	114285079	+	9	exon	PAPSS1
8:116014634-116022036	8	116014634	116022036	-	17	exon	GSTCD
8:116275910-116294261	8	116275910	116294261	+	75	exon	PPA2
8:120885528-120917407	8	120885528	120917407	+	11	intergenic_region	n/a
8:121948198-121975426	8	121948198	121975426	-	7	exon	RAP1GDS1
8:128794888-128802554	8	128794888	128802554	-	12	exon	CCSER1
8:130257256-130264004	8	130257256	130264004	+	12	exon	FAM13A
8:130790109-130790469	8	130790109	130790469	+	4	exon	ABCG2
8:133695707-133705563	8	133695707	133705563	+	74	intergenic_region	n/a
8:133784502-133797336	8	133784502	133797336	+	2	intergenic_region	n/a
8:133838809-133841340	8	133838809	133841340	+	6	exon	WDFY3
8:134005514-134021755	8	134005514	134021755	-	9	exon	CDS1
8:135780981-135786172	8	135780981	135786172	-	2	exon	ENOPH1
8:136568711-136571455	8	136568711	136571455	+	9	exon	RASGEF1B
8:138729748-138744340	8	138729748	138744340	-	6	exon	BMP2K
9:234482-245431	9	234482	245431	+	7	exon	TMEM41B
9:2587898-2589883	9	2587898	2589883	-	6	intron	ENSSSCG00000014600
9:2587898-2600243	9	2587898	2600243	-	11	intergenic_region	n/a
9:6555049-6561930	9	6555049	6561930	+	14	exon	RNF121
9:7397472-7417219	9	7397472	7417219	-	7	exon	FCHSD2
9:7476478-7481586	9	7476478	7481586	-	25	exon	FCHSD2
9:7476478-7502740	9	7476478	7502740	-	6	exon	FCHSD2
9:8147104-8157830	9	8147104	8157830	-	11	exon	RAB6A
9:9103677-9149572	9	9103677	9149572	+	14	exon	RNF169
9:9143068-9149572	9	9143068	9149572	+	6	exon	RNF169
9:10229873-10258500	9	10229873	10258500	+	33	exon	UVRAG
9:10229873-10301245	9	10229873	10301245	+	8	exon	UVRAG
9:10247446-10258500	9	10247446	10258500	+	5	exon	UVRAG
9:10643414-10690581	9	10643414	10690581	+	5	exon	EMSY
9:11836758-11841300	9	11836758	11841300	-	9	exon	PAK1
9:12093564-12106836	9	12093564	12106836	-	4	exon	CLNS1A
9:12155871-12166226	9	12155871	12166226	-	15	exon	RSF1
9:12162493-12166226	9	12162493	12166226	-	18	exon	RSF1
9:12723325-12723625	9	12723325	12723625	-	3	exon	GAB2
9:12903427-12918332	9	12903427	12918332	-	2	exon	NARS2
9:13142028-13156071	9	13142028	13156071	-	7	exon	ENSSSCG00000014894
9:17351072-17386234	9	17351072	17386234	+	3	exon	ANKRD42
9:17351072-17398149	9	17351072	17398149	+	22	exon	ANKRD42
9:19875266-19913189	9	19875266	19913189	-	4	exon	PICALM
9:19885865-19913189	9	19885865	19913189	-	32	exon	PICALM
9:19892116-19913189	9	19892116	19913189	-	10	exon	PICALM
9:19897760-19913189	9	19897760	19913189	-	42	exon	PICALM
9:19905675-19913189	9	19905675	19913189	-	8	exon	PICALM
9:20130905-20139090	9	20130905	20139090	+	4	exon	EED
9:20130905-20144395	9	20130905	20144395	+	2	exon	EED
9:20133607-20144395	9	20133607	20144395	+	5	exon	EED
9:20136920-20144395	9	20136920	20144395	+	7	exon	EED
9:26170413-26184794	9	26170413	26184794	+	11	exon	C9H11orf54
9:33043520-33045820	9	33043520	33045820	+	11	exon	BIRC2
9:33731308-33732436	9	33731308	33732436	+	5	exon	DYNC2H1
9:36698685-36715744	9	36698685	36715744	+	6	exon	ATM
9:37048731-37055819	9	37048731	37055819	+	13	exon	DDX10
9:44226341-44227691	9	44226341	44227691	-	16	exon	SIK3
9:44717823-44718203	9	44717823	44718203	+	2	exon	CEP164
9:45784065-45786789	9	45784065	45786789	+	3	exon	KMT2A
9:45877120-45880176	9	45877120	45880176	+	3	exon	ARCN1
9:48152108-48168468	9	48152108	48168468	+	26	exon	TECTA
9:48161389-48168468	9	48161389	48168468	+	5	exon	TECTA
9:50516564-50520175	9	50516564	50520175	-	3	exon	SCN3B
9:55976991-56013767	9	55976991	56013767	-	12	exon	ARHGAP32
9:56044142-56068731	9	56044142	56068731	-	15	exon	ARHGAP32
9:56834108-56835414	9	56834108	56835414	+	4	exon	APLP2
9:58943813-58951929	9	58943813	58951929	+	5	exon	NTM
9:65085167-65085907	9	65085167	65085907	-	4	exon	PIK3C2B
9:67036056-67037278	9	67036056	67037278	+	5	exon	SRGAP2
9:70821197-70835752	9	70821197	70835752	+	3	exon	CDK14
9:72153385-72160471	9	72153385	72160471	-	10	exon	KRIT1
9:72286431-72301787	9	72286431	72301787	+	2	exon	ANKIB1
9:73094595-73102060	9	73094595	73102060	+	22	exon	VPS50
9:73094595-73126973	9	73094595	73126973	+	25	exon	VPS50
9:74804078-74824099	9	74804078	74824099	+	19	exon	PPP1R9A
9:74804078-74852463	9	74804078	74852463	+	11	exon	PPP1R9A
9:78246576-78312958	9	78246576	78312958	+	8	exon	GLCCI1
9:84082300-84119222	9	84082300	84119222	-	4	exon	DGKB
9:84105161-84119222	9	84105161	84119222	-	9	exon	DGKB
9:86021853-86025117	9	86021853	86025117	+	5	exon	TSPAN13
9:87039402-87047919	9	87039402	87047919	-	11	exon	SNX13
9:92551617-92590370	9	92551617	92590370	-	2	exon	RUNDC3B
9:92583601-92654454	9	92583601	92654454	-	4	exon	RUNDC3B
9:92602466-92625609	9	92602466	92625609	-	13	exon	RUNDC3B
9:92602466-92654454	9	92602466	92654454	-	16	exon	RUNDC3B
9:92962962-92965607	9	92962962	92965607	-	28	intergenic_region	n/a
9:93451048-93452747	9	93451048	93452747	-	2	exon	DMTF1
9:97358654-97395894	9	97358654	97395894	+	5	exon	PCLO
9:97468566-97506201	9	97468566	97506201	+	8	exon	PCLO
9:101862927-101865066	9	101862927	101865066	+	3	exon	MAGI2
9:102378852-102381489	9	102378852	102381489	-	5	exon	RSBN1L
9:104977276-104978823	9	104977276	104978823	+	8	exon	KMT2E
9:105054994-105061896	9	105054994	105061896	-	19	exon	SRPK2
9:108871856-108899562	9	108871856	108899562	-	10	exon	AMPH
9:114390363-114391922	9	114390363	114391922	+	16	exon	DNM3
9:114937099-114951665	9	114937099	114951665	+	34	exon	SUCO
9:116218093-116219108	9	116218093	116219108	-	5	exon	RC3H1
9:118014576-118028344	9	118014576	118028344	-	6	exon	COP1
9:118068519-118083148	9	118068519	118083148	-	8	exon	COP1
9:121610724-121631279	9	121610724	121631279	+	14	exon	ENSSSCG00000015531
9:121640085-121648834	9	121640085	121648834	+	5	exon	ENSSSCG00000015531
9:121668840-121693272	9	121668840	121693272	+	2	exon	ENSSSCG00000015531
9:126270541-126275426	9	126270541	126275426	+	17	exon	RNF2
9:126407565-126438047	9	126407565	126438047	+	10	exon	SWT1
9:128432376-128432727	9	128432376	128432727	-	3	exon	KCNK2
9:130297504-130337968	9	130297504	130337968	-	5	exon	RPS6KC1
9:130326633-130384896	9	130326633	130384896	-	10	exon	RPS6KC1
9:130549459-130564329	9	130549459	130564329	-	5	exon	FLVCR1
9:131464801-131475251	9	131464801	131475251	+	14	exon	LPGAT1
9:131873041-131880686	9	131873041	131880686	-	8	exon	RCOR3
X:16296225-16300996	X	16296225	16300996	-	6	exon	BCLAF3
X:20243402-20247157	X	20243402	20247157	+	31	exon	ZFX
X:25232874-25237736	X	25232874	25237736	+	7	exon	ENSSSCG00000030086
X:28270770-28315863	X	28270770	28315863	-	15	exon	DMD
X:28437952-28486118	X	28437952	28486118	-	4	exon	DMD
X:40629210-40634199	X	40629210	40634199	-	5	intergenic_region	n/a
X:43052047-43052598	X	43052047	43052598	-	93	exon	GRIPAP1
X:46314295-46315147	X	46314295	46315147	-	3	exon	HUWE1
X:46871978-46878238	X	46871978	46878238	-	7	exon	FAM120C
X:57305746-57307466	X	57305746	57307466	+	5	exon	NONO
X:61688015-61702090	X	61688015	61702090	-	4	exon	ATRX
X:61688015-61728597	X	61688015	61728597	-	4	exon	ATRX
X:61720719-61722343	X	61720719	61722343	-	3	exon	ATRX
X:61720719-61735982	X	61720719	61735982	-	8	exon	ATRX
X:61720719-61746482	X	61720719	61746482	-	28	exon	ATRX
X:70397233-70418487	X	70397233	70418487	+	8	exon	KLHL4
X:84678828-84680917	X	84678828	84680917	+	3	exon	PLP1
X:91166764-91194084	X	91166764	91194084	+	52	exon	PAK3
X:91166764-91216135	X	91166764	91216135	+	6	exon	PAK3
X:98245814-98263484	X	98245814	98263484	-	3	intergenic_region	n/a
X:98262075-98263484	X	98262075	98263484	-	7	exon	NKAP
X:101525185-101536227	X	101525185	101536227	+	12	exon	STAG2
X:115221683-115281414	X	115221683	115281414	+	71	intergenic_region	n/a
X:120935832-120945464	X	120935832	120945464	+	4	exon	AFF2
1:171676-175755	1	171676	175755	-	2	exon	FAM120B
1:10099395-10175846	1	10099395	10175846	-	3	exon	ARID1B
1:14662109-14720460	1	14662109	14720460	-	41	exon	CCDC170
1:28641447-28685342	1	28641447	28685342	+	6	exon	AHI1
1:45173524-45175282	1	45173524	45175282	+	10	exon	PTP4A1
1:49253412-49273638	1	49253412	49273638	+	2	exon	ADGRB3
1:50832070-50857783	1	50832070	50857783	+	4	exon	SMAP1
1:52130362-52152735	1	52130362	52152735	+	14	exon	RIMS1
1:54082885-54090331	1	54082885	54090331	-	42	intron	ENSSSCG00000035731
1:54494181-54502778	1	54494181	54502778	-	5	exon	SNX14
1:55666252-55694602	1	55666252	55694602	+	7	exon	ZNF292
1:64127621-64178718	1	64127621	64178718	+	14	exon	KLHL32
1:79885359-79886038	1	79885359	79886038	-	6	exon	HDAC2
1:96462636-96516009	1	96462636	96516009	-	2	exon	PIAS2
1:98882666-98888929	1	98882666	98888929	-	6	exon	DYM
1:98929605-98931423	1	98929605	98931423	-	2	exon	DYM
1:107763496-107763896	1	107763496	107763896	+	5	exon	CSNK1G1
1:108482616-108486823	1	108482616	108486823	-	19	exon	USP3
1:116400801-116427156	1	116400801	116427156	+	7	intron	DNAAF4
1:117506260-117532261	1	117506260	117532261	-	12	exon	UNC13C
1:120176022-120185745	1	120176022	120185745	+	15	exon	DMXL2
1:120268890-120289764	1	120268890	120289764	+	5	exon	DMXL2
1:122651161-122652467	1	122651161	122652467	+	8	exon	SECISBP2L
1:127175568-127207695	1	127175568	127207695	-	22	exon	GOLM2
1:127195769-127196307	1	127195769	127196307	-	12	exon	GOLM2
1:130089894-130103599	1	130089894	130103599	-	4	exon	CHP1
1:130268080-130275035	1	130268080	130275035	+	2	exon	INO80
1:140549328-140550692	1	140549328	140550692	-	7	exon	GABRA5
1:142027564-142035610	1	142027564	142035610	-	8	intergenic_region	n/a
1:142154985-142238029	1	142154985	142238029	-	11	intergenic_region	n/a
1:146154356-146194348	1	146154356	146194348	-	14	exon	ATP9B
1:161914174-161924707	1	161914174	161924707	-	7	exon	ZNF532
1:163189295-163197984	1	163189295	163197984	-	2	exon	CLPX
1:182704711-182720865	1	182704711	182720865	-	4	exon	DDHD1
1:189124504-189138606	1	189124504	189138606	+	2	exon	PCNX4
1:194996953-195024592	1	194996953	195024592	+	4	exon	KCNH5
1:205515399-205557988	1	205515399	205557988	-	3	exon	CNTLN
1:216148995-216199042	1	216148995	216199042	+	10	exon	KIAA2026
1:218831499-218854761	1	218831499	218854761	+	5	exon	LOC106509183
1:228032343-228037829	1	228032343	228037829	-	11	intergenic_region	n/a
1:228980934-229026540	1	228980934	229026540	+	4	exon	PCSK5
1:229022737-229060398	1	229022737	229060398	+	10	exon	PCSK5
1:230289313-230292278	1	230289313	230292278	+	6	exon	VPS13A
1:238015229-238018002	1	238015229	238018002	+	20	exon	ZCCHC7
1:242242621-242295584	1	242242621	242295584	+	13	exon	MSANTD3-TMEFF1
1:248463645-248468871	1	248463645	248468871	+	12	exon	RAD23B
1:252271582-252280307	1	252271582	252280307	-	12	exon	ECPAS
1:253012174-253056412	1	253012174	253056412	-	5	exon	PTBP3
1:263795021-263797331	1	263795021	263797331	-	2	exon	RC3H2
1:264455217-264486004	1	264455217	264486004	-	2	exon	DENND1A
1:265920720-265924230	1	265920720	265924230	+	2	exon	RABEPK
1:266947329-267028781	1	266947329	267028781	+	4	exon	MVB12B
1:267525106-267528728	1	267525106	267528728	+	13	exon	RALGPS1
10:24770316-24779098	10	24770316	24779098	-	3	exon	KDM5B
10:24774960-24779098	10	24774960	24779098	-	8	exon	KDM5B
10:30358284-30362299	10	30358284	30362299	-	4	exon	NTRK2
10:33229551-33237248	10	33229551	33237248	+	7	exon	BAG1
10:33891306-33929502	10	33891306	33929502	+	2	intron	DDX58
10:53169687-53202893	10	53169687	53202893	-	14	exon	MLLT10
10:53795829-53888015	10	53795829	53888015	+	4	exon	NEBL
10:59834812-59836887	10	59834812	59836887	-	4	exon	DHTKD1
10:68671265-68688441	10	68671265	68688441	+	11	exon	LARP4B
10:68684614-68688441	10	68684614	68688441	+	30	exon	LARP4B
11:15829857-15840297	11	15829857	15840297	+	14	exon	NEK5
11:21804834-21808388	11	21804834	21808388	-	3	exon	COG3
11:25578332-25589582	11	25578332	25589582	-	11	exon	NAA16
11:68173040-68181097	11	68173040	68181097	+	4	exon	UBAC2
11:70372321-70378964	11	70372321	70378964	-	20	exon	FGF14
11:75989454-76076677	11	75989454	76076677	+	8	exon	ENSSSCG00000009543
12:12440497-12495369	12	12440497	12495369	-	44	exon	CEP112
12:15287153-15288986	12	15287153	15288986	-	9	exon	MAP3K3
12:15573036-15608223	12	15573036	15608223	-	6	exon	TANC2
12:20784237-20784842	12	20784237	20784842	-	7	exon	TTC25
12:24581393-24634446	12	24581393	24634446	-	4	exon	SKAP1
12:27531355-27538247	12	27531355	27538247	+	7	exon	UTP18
12:34980903-35008491	12	34980903	35008491	+	13	exon	RAD51C
12:38103106-38109151	12	38103106	38109151	+	4	exon	GGNBP2
12:43516178-43526438	12	43516178	43526438	-	8	exon	NF1
12:51182192-51182821	12	51182192	51182821	-	5	exon	WSCD1
12:59273100-59308104	12	59273100	59308104	+	5	intergenic_region	n/a
12:59320434-59323398	12	59320434	59323398	+	8	exon	ENSSSCG00000018039
13:2455229-2479744	13	2455229	2479744	+	9	exon	CAPN7
13:19310574-19311005	13	19310574	19311005	-	3	exon	CLASP2
13:26682837-26686462	13	26682837	26686462	+	14	exon	SNRK
13:34799994-34814973	13	34799994	34814973	-	4	exon	PBRM1
13:35084780-35101407	13	35084780	35101407	-	7	exon	SFMBT1
13:38536703-38545830	13	38536703	38545830	-	4	exon	TASOR
13:43548996-43563837	13	43548996	43563837	+	4	exon	PTPRG
13:53085574-53126405	13	53085574	53126405	-	3	exon	EIF4E3
13:53090589-53106944	13	53090589	53106944	-	12	exon	EIF4E3
13:83159181-83160799	13	83159181	83160799	-	14	exon	XRN1
13:108671003-108683011	13	108671003	108683011	+	5	exon	SEC62
13:108851501-108854260	13	108851501	108854260	-	4	exon	PHC3
13:108874660-108880840	13	108874660	108880840	-	7	exon	PHC3
13:119655830-119671386	13	119655830	119671386	+	4	intergenic_region	n/a
13:120765076-120779879	13	120765076	120779879	+	7	exon	ATP11B
13:121227425-121266554	13	121227425	121266554	-	12	exon	MCF2L2
13:121393206-121398502	13	121393206	121398502	+	4	intergenic_region	n/a
13:121576383-121596427	13	121576383	121596427	+	13	exon	KLHL24
13:123437550-123447842	13	123437550	123447842	+	7	exon	SENP2
13:131635186-131653366	13	131635186	131653366	-	18	intergenic_region	n/a
13:132335769-132337788	13	132335769	132337788	-	8	exon	ACAP2
13:135019965-135050353	13	135019965	135050353	+	5	exon	ZNF148
13:140282902-140286985	13	140282902	140286985	+	17	exon	GSK3B
13:145888937-145903705	13	145888937	145903705	+	3	exon	CCDC191
13:147837956-147839301	13	147837956	147839301	-	4	exon	PHLDB2
13:151811869-151818699	13	151811869	151818699	-	3	exon	BBX
13:189505179-189544139	13	189505179	189544139	-	8	exon	APP
13:192897020-192938006	13	192897020	192938006	-	6	exon	GRIK1
13:197153999-197155841	13	197153999	197155841	-	6	exon	GART
13:197364156-197366251	13	197364156	197366251	+	2	exon	ITSN1
13:199956007-199958845	13	199956007	199958845	+	7	exon	DOP1B
13:200012496-200018021	13	200012496	200018021	+	2	intron	MORC3
13:206959483-206976528	13	206959483	206976528	+	5	exon	TRAPPC10
14:10512257-10520647	14	10512257	10520647	+	5	exon	DPYSL2
14:12826402-12837511	14	12826402	12837511	+	5	exon	HMBOX1
14:14984501-14992789	14	14984501	14992789	+	7	exon	FDFT1
14:20270674-20282065	14	20270674	20282065	+	5	exon	NEK1
14:40502326-40502723	14	40502326	40502723	+	6	exon	RNF10
14:46965261-46973910	14	46965261	46973910	+	13	exon	MTMR3
14:49893788-49896280	14	49893788	49896280	-	3	exon	SMARCB1
14:54070551-54085500	14	54070551	54085500	-	19	exon	RYR2
14:55105293-55105756	14	55105293	55105756	+	18	exon	ERO1B
14:55770332-55799718	14	55770332	55799718	+	6	exon	B3GALNT2
14:55770332-55802841	14	55770332	55802841	+	14	exon	B3GALNT2
14:57531792-57540169	14	57531792	57540169	+	3	exon	ENSSSCG00000010165
14:58800592-58840822	14	58800592	58840822	-	5	exon	DISC1
14:63220984-63237347	14	63220984	63237347	-	7	exon	CCDC6
14:70344738-70355443	14	70344738	70355443	+	16	intron	CTNNA3
14:71521813-71524495	14	71521813	71524495	-	9	exon	RUFY2
14:71844195-71857332	14	71844195	71857332	+	4	exon	CCAR1
14:72000256-72021445	14	72000256	72021445	+	4	exon	DDX50
14:76278036-76289229	14	76278036	76289229	-	9	exon	PPP3CB
14:76369984-76377709	14	76369984	76377709	-	25	exon	USP54
14:80294676-80294935	14	80294676	80294935	-	3	exon	DLG5
14:87093223-87093507	14	87093223	87093507	-	7	exon	GRID1
14:90472132-90474888	14	90472132	90474888	-	11	exon	PARG
14:103553553-103564282	14	103553553	103564282	+	3	exon	BTAF1
14:112836925-112838173	14	112836925	112838173	-	3	exon	OGA
14:121395348-121410754	14	121395348	121410754	+	10	exon	SHOC2
14:124891030-124896623	14	124891030	124896623	-	4	exon	ABLIM1
14:128729497-128730587	14	128729497	128730587	-	7	exon	CACUL1
14:130340730-130348234	14	130340730	130348234	+	14	exon	PLPP4
14:131238819-131262177	14	131238819	131262177	-	4	exon	FGFR2
14:131560094-131576631	14	131560094	131576631	-	9	exon	ATE1
14:134281823-134313120	14	134281823	134313120	+	6	exon	ZRANB1
14:135740268-135743306	14	135740268	135743306	-	5	exon	C10orf90
14:140957257-140960561	14	140957257	140960561	-	5	exon	CFAP46
15:14493777-14535425	15	14493777	14535425	-	3	exon	THSD7B
15:33441214-33441613	15	33441214	33441613	+	3	exon	ENSSSCG00000023419
15:60308660-60318148	15	60308660	60318148	+	18	exon	FMNL2
15:60396962-60403463	15	60396962	60403463	-	2	exon	PRPF40A
15:63626162-63661287	15	63626162	63661287	+	13	exon	GPD2
15:65167296-65169612	15	65167296	65169612	-	6	exon	CCDC148
15:77226317-77283482	15	77226317	77283482	-	17	exon	TLK1
15:77251049-77283482	15	77251049	77283482	-	8	exon	TLK1
15:88482354-88486742	15	88482354	88486742	-	3	exon	NCKAP1
15:94387078-94413980	15	94387078	94413980	+	2	exon	PMS1
15:100341360-100341680	15	100341360	100341680	-	7	exon	ENSSSCG00000016068
15:100960873-100971421	15	100960873	100971421	-	7	exon	ANKRD44
15:101878521-101883548	15	101878521	101883548	+	18	exon	PLCL1
15:104019933-104021617	15	104019933	104021617	+	2	exon	SPATS2L
15:112808098-112870004	15	112808098	112870004	-	4	exon	KANSL1L
15:115825432-115867040	15	115825432	115867040	+	8	intron	SPAG16
15:130853867-130894869	15	130853867	130894869	-	5	exon	TRIP12
15:132434354-132438263	15	132434354	132438263	+	6	exon	COPS7B
15:132692555-132724174	15	132692555	132724174	+	6	exon	DIS3L2
15:135707739-135716699	15	135707739	135716699	+	5	exon	AGAP1
15:137758108-137759351	15	137758108	137759351	-	22	exon	ILKAP
16:19906267-19906628	16	19906267	19906628	-	4	exon	ADAMTS12
16:21537442-21540786	16	21537442	21540786	-	12	exon	NADK2
16:22868833-22875446	16	22868833	22875446	+	5	exon	WDR70
16:23735576-23745763	16	23735576	23745763	-	62	exon	LIFR
16:24193110-24213797	16	24193110	24213797	-	3	exon	RICTOR
16:29767214-29768001	16	29767214	29768001	-	7	intron	HCN1
16:40231897-40253338	16	40231897	40253338	+	15	exon	ZSWIM6
16:50437615-50478728	16	50437615	50478728	-	14	exon	CPEB4
16:50478647-50483222	16	50478647	50483222	-	4	intron	CPEB4
16:72920552-72985217	16	72920552	72985217	+	3	exon	SEMA5A
17:22215079-22258039	17	22215079	22258039	-	5	exon	TASP1
17:26773532-26783795	17	26773532	26783795	+	7	exon	SEC23B
17:31807232-31817495	17	31807232	31817495	-	3	exon	PANK2
17:37831734-37854328	17	37831734	37854328	+	11	exon	ITCH
17:37890389-37901251	17	37890389	37901251	+	4	exon	ITCH
17:38164322-38173595	17	38164322	38173595	-	7	exon	NCOA6
17:39197685-39225969	17	39197685	39225969	+	5	exon	PHF20
17:43775146-43777223	17	43775146	43777223	+	5	exon	TOP1
17:50914046-50914419	17	50914046	50914419	+	11	exon	DDX27
18:1875193-1881411	18	1875193	1881411	+	16	exon	LMBR1
18:1875193-1908209	18	1875193	1908209	+	4	exon	LMBR1
18:17554494-17587965	18	17554494	17587965	-	3	exon	MKLN1
18:19036473-19087736	18	19036473	19087736	-	3	exon	NRF1
18:19068807-19087736	18	19068807	19087736	-	6	exon	NRF1
18:23914587-23954673	18	23914587	23954673	+	9	exon	IQUB
18:38309526-38320787	18	38309526	38320787	+	8	exon	HERPUD2
18:44996263-45020744	18	44996263	45020744	+	7	intron	HIBADH
18:55849368-55855793	18	55849368	55855793	+	3	exon	ZNF862
2:3096937-3098647	2	3096937	3098647	-	2	exon	PPFIA1
2:15322375-15323114	2	15322375	15323114	-	7	exon	NR1H3,MADD
2:16002950-16021491	2	16002950	16021491	+	2	exon	AMBRA1
2:16007196-16021491	2	16007196	16021491	+	3	exon	AMBRA1
2:40921354-40925620	2	40921354	40925620	+	5	intergenic_region	n/a
2:58270838-58271233	2	58270838	58271233	+	6	exon	ATP13A1
2:58545155-58545782	2	58545155	58545782	-	7	exon	MAU2
2:73623100-73623891	2	73623100	73623891	+	2	exon	PTPRS
2:83861214-83876025	2	83861214	83876025	-	7	exon	FAM169A
2:83870336-83904383	2	83870336	83904383	-	5	exon	FAM169A
2:96152766-96165180	2	96152766	96165180	-	7	exon	MEF2C
2:105133460-105134798	2	105133460	105134798	-	6	exon	CHD1
2:114706886-114710012	2	114706886	114710012	+	7	exon	MAN2A1
2:116783862-116793088	2	116783862	116793088	-	17	exon	DCP2
2:132325084-132337186	2	132325084	132337186	+	6	exon	ADAMTS19
2:135356735-135361038	2	135356735	135361038	+	3	exon	HSPA4
2:142195747-142219557	2	142195747	142219557	+	7	exon	ANKHD1
2:142406868-142408112	2	142406868	142408112	+	2	exon	HARS2
2:143714160-143728301	2	143714160	143728301	+	12	exon	NDFIP1
2:144609015-144612731	2	144609015	144612731	+	6	exon	ARHGAP26
2:148566861-148568107	2	148566861	148568107	+	8	exon	STK32A
3:357113-367309	3	357113	367309	-	3	exon	PRKAR1B
3:6981006-6993212	3	6981006	6993212	+	7	exon	CEP20
3:11731299-11733763	3	11731299	11733763	+	4	exon	GTF2I
3:18512814-18513266	3	18512814	18513266	+	11	exon	ATXN2L
3:22117735-22119659	3	22117735	22119659	-	2	exon	PRKCB
3:22810516-22822228	3	22810516	22822228	+	5	exon	COG7
3:26763534-26767130	3	26763534	26767130	+	7	exon	ARL6IP1
3:29947272-29970453	3	29947272	29970453	-	4	intergenic_region	n/a
3:33789131-33791943	3	33789131	33791943	+	3	exon	USP7
3:42011359-42012685	3	42011359	42012685	-	7	exon	IARS1
3:42064810-42106025	3	42064810	42106025	+	6	intron	CENPP
3:47139314-47139648	3	47139314	47139648	-	2	exon	SH3RF3
3:53682936-53687311	3	53682936	53687311	-	3	exon	PDCL3
3:54848289-54850266	3	54848289	54850266	+	4	exon	REV1
3:69294675-69317475	3	69294675	69317475	-	7	exon	ALMS1
3:72250326-72262713	3	72250326	72262713	+	12	exon	TIA1
3:80728759-80729963	3	80728759	80729963	-	11	exon	KIAA1841
3:86307976-86331936	3	86307976	86331936	-	5	exon	EML6
3:86391854-86408973	3	86391854	86408973	-	7	exon	EML6
3:87316814-87330087	3	87316814	87330087	+	4	exon	PSME4
3:92761995-92768371	3	92761995	92768371	+	3	exon	FBXO11
3:94934784-94980300	3	94934784	94980300	+	5	exon	SRBD1
3:96116880-96124120	3	96116880	96124120	+	17	exon	PREPL
3:103146415-103148195	3	103146415	103148195	+	6	exon	HEATR5B
3:107177124-107191608	3	107177124	107191608	-	6	exon	BIRC6
3:107198689-107229406	3	107198689	107229406	-	19	exon	BIRC6
3:107214187-107229406	3	107214187	107229406	-	18	exon	BIRC6
3:107609926-107613737	3	107609926	107613737	+	5	exon	MEMO1
3:113272703-113309553	3	113272703	113309553	+	9	exon	DTNB
3:114747245-114755035	3	114747245	114755035	+	2	exon	ATAD2B
3:121918073-121922801	3	121918073	121922801	+	4	exon	NBAS
3:126498090-126499967	3	126498090	126499967	-	6	exon	GRHL1
4:6343203-6356068	4	6343203	6356068	-	5	exon	KHDRBS3
4:15980272-15986046	4	15980272	15986046	-	5	intergenic_region	n/a
4:28981119-29047618	4	28981119	29047618	-	7	intergenic_region	n/a
4:33087513-33173673	4	33087513	33173673	-	13	intergenic_region	n/a
4:33263081-33292944	4	33263081	33292944	-	5	exon	ENSSSCG00000033829
4:46806844-46820778	4	46806844	46820778	+	9	exon	NBN
4:48711428-48776275	4	48711428	48776275	+	4	exon	MMP16
4:68935650-68958236	4	68935650	68958236	-	13	exon	MTFR1
4:78615423-78633366	4	78615423	78633366	-	3	exon	SNTG1
4:78625040-78661386	4	78625040	78661386	-	8	exon	SNTG1
4:80977923-81047314	4	80977923	81047314	+	134	exon	KIFAP3
4:81571951-81577916	4	81571951	81577916	+	6	exon	CCDC181
4:83253912-83260866	4	83253912	83260866	-	5	exon	MPZL1
4:85892566-85915590	4	85892566	85915590	-	6	exon	PBX1
4:90161231-90163552	4	90161231	90163552	+	14	exon	COPA
4:90556386-90557015	4	90556386	90557015	+	3	exon	IGSF9
4:97796454-97797983	4	97796454	97797983	+	5	exon	POGZ
4:98669435-98695000	4	98669435	98695000	-	6	exon	RPRD2
4:105831070-105831460	4	105831070	105831460	+	2	exon	CSDE1
4:124722046-124744355	4	124722046	124744355	-	11	exon	RPAP2
4:124886994-124943084	4	124886994	124943084	-	9	exon	BTBD8
4:127630106-127638979	4	127630106	127638979	-	3	exon	PKN2
4:130322063-130339222	4	130322063	130339222	+	14	exon	ZNHIT6
5:3717600-3754014	5	3717600	3754014	-	14	exon	ATXN10
5:7960350-7961485	5	7960350	7961485	+	3	exon	MRTFA
5:12644891-12657528	5	12644891	12657528	+	3	exon	PRDM4
5:17084538-17090924	5	17084538	17090924	+	2	exon	SCN8A
5:21267344-21267784	5	21267344	21267784	-	10	exon	DNAJC14
5:22834389-22835433	5	22834389	22835433	+	3	exon	KIF5A
5:28443542-28451598	5	28443542	28451598	+	3	exon	SRGAP1
5:30554965-30572528	5	30554965	30572528	+	4	intergenic_region	n/a
5:38584761-38597159	5	38584761	38597159	-	10	exon	CAPS2
5:68397012-68426856	5	68397012	68426856	+	7	exon	ERC1
5:70912623-70918759	5	70912623	70918759	-	8	exon	KIF21A
5:76443416-76473741	5	76443416	76473741	-	6	intergenic_region	n/a
5:77670321-77675877	5	77670321	77675877	+	4	intergenic_region	n/a
5:79664916-79682972	5	79664916	79682972	+	6	exon	SLC41A2
5:86173516-86211231	5	86173516	86211231	-	16	intergenic_region	n/a
5:89644928-89656169	5	89644928	89656169	-	30	exon	MRPL42
5:100294418-100311221	5	100294418	100311221	-	11	exon	ACSS3
5:104341858-104367080	5	104341858	104367080	-	5	exon	ZDHHC17
6:2199586-2209227	6	2199586	2209227	+	3	intergenic_region	n/a
6:6946245-6949483	6	6946245	6949483	-	12	exon	GAN
6:9860419-9864561	6	9860419	9864561	-	14	exon	WWOX
6:18553565-18555525	6	18553565	18555525	-	3	exon	BBS2
6:23052263-23080950	6	23052263	23080950	-	2	exon	CDH8
6:31388854-31396608	6	31388854	31396608	-	6	exon	FTO
6:34513016-34516600	6	34513016	34516600	+	42	exon	BRD7
6:34743079-34751712	6	34743079	34751712	-	4	exon	ENSSSCG00000039577
6:37201734-37204316	6	37201734	37204316	+	21	exon	ITFG1
6:37957475-37962774	6	37957475	37962774	+	2	exon	VPS35
6:47148867-47149220	6	47148867	47149220	-	2	exon	DPF1
6:74817822-74832543	6	74817822	74832543	+	3	exon	RSC1A1
6:75038901-75083806	6	75038901	75083806	+	5	exon	SPEN
6:84075836-84080165	6	84075836	84080165	+	3	exon	ARID1A
6:94086232-94088413	6	94086232	94088413	+	5	intergenic_region	n/a
6:96460086-96475503	6	96460086	96475503	-	2	exon	LDLRAD4
6:97085793-97095194	6	97085793	97095194	+	12	exon	SPIRE1
6:99163771-99166743	6	99163771	99166743	-	3	exon	MTCL1
6:103910117-103911289	6	103910117	103911289	-	4	exon	SMCHD1
6:109117107-109150901	6	109117107	109150901	-	20	exon	OSBPL1A
6:117367134-117444584	6	117367134	117444584	+	4	exon	ASXL3
6:120440185-120447406	6	120440185	120447406	+	3	exon	FHOD3
6:128470763-128472379	6	128470763	128472379	-	14	intergenic_region	n/a
6:129756751-129757239	6	129756751	129757239	+	25	exon	TTLL7
6:129756751-129764385	6	129756751	129764385	+	20	exon	TTLL7
6:129756751-129787724	6	129756751	129787724	+	11	exon	TTLL7
6:135651327-135659362	6	135651327	135659362	+	12	exon	ZZZ3
6:138539826-138545982	6	138539826	138545982	+	5	exon	ENSSSCG00000003781
6:159908971-159949701	6	159908971	159949701	-	4	exon	ZFYVE9
6:159918293-159949701	6	159918293	159949701	-	19	exon	ZFYVE9
6:166971305-167024441	6	166971305	167024441	+	18	exon	ERI3
7:229160-252991	7	229160	252991	-	8	exon	EXOC2
7:34083499-34089247	7	34083499	34089247	-	2	intergenic_region	n/a
7:55655839-55658193	7	55655839	55658193	-	3	exon	IDH2
7:56881715-56927415	7	56881715	56927415	-	4	exon	SCAPER
7:58850363-58868520	7	58850363	58868520	+	29	exon	EDC3
7:62685674-62737351	7	62685674	62737351	-	5	exon	MIPOL1
7:67554148-67580251	7	67554148	67580251	-	26	exon	ARHGAP5
7:68160992-68169856	7	68160992	68169856	+	42	intergenic_region	n/a
7:68514625-68533985	7	68514625	68533985	+	11	exon	STRN3
7:68618603-68627302	7	68618603	68627302	+	15	intergenic_region	n/a
7:92778443-92785790	7	92778443	92785790	-	3	exon	DCAF5
7:110196992-110197326	7	110196992	110197326	-	4	exon	KCNK10
7:112672123-112691345	7	112672123	112691345	-	11	exon	RPS6KA5
8:167697-171693	8	167697	171693	+	6	exon	PCGF3
8:3976443-4001482	8	3976443	4001482	-	5	intergenic_region	n/a
8:32773630-32776267	8	32773630	32776267	+	4	exon	LIMCH1
8:33488207-33512047	8	33488207	33512047	-	16	exon	ATP8A1
8:33508708-33512047	8	33508708	33512047	-	2	exon	ATP8A1
8:38624605-38653235	8	38624605	38653235	-	8	exon	FRYL
8:63537159-63576081	8	63537159	63576081	-	6	exon	EPHA5
8:70193530-70204678	8	70193530	70204678	+	9	exon	MTHFD2L
8:70193530-70233887	8	70193530	70233887	+	7	intron	MTHFD2L
8:86233111-86246280	8	86233111	86246280	+	15	exon	RNF150
8:87643220-87644581	8	87643220	87644581	-	3	exon	NAA15
8:88665361-88672035	8	88665361	88672035	+	2	exon	SLC7A11
8:97139191-97139670	8	97139191	97139670	-	8	exon	INTU
8:109492834-109518213	8	109492834	109518213	-	16	exon	ENSSSCG00000009125
8:112685624-112686605	8	112685624	112686605	-	12	exon	SEC24B
8:113379681-113382488	8	113379681	113382488	+	99	exon	ETNPPL
8:113916081-113917390	8	113916081	113917390	+	2	exon	LEF1
8:132670606-132709741	8	132670606	132709741	+	6	exon	MAPK10
8:132704592-132733488	8	132704592	132733488	+	7	intron	MAPK10
8:135465447-135470536	8	135465447	135470536	+	4	exon	SEC31A
9:8706351-8709627	9	8706351	8709627	-	13	exon	PGM2L1
9:10684937-10690581	9	10684937	10690581	+	4	exon	EMSY
9:12146484-12166226	9	12146484	12166226	-	14	exon	RSF1
9:25647860-25674400	9	25647860	25674400	-	14	exon	SLC36A4
9:27880760-27895820	9	27880760	27895820	-	3	exon	MTMR2
9:38321978-38339033	9	38321978	38339033	-	8	exon	RDX
9:42702176-42714121	9	42702176	42714121	-	5	exon	CADM1
9:44278271-44299316	9	44278271	44299316	-	2	exon	SIK3
9:52562682-52575753	9	52562682	52575753	+	6	exon	PKNOX2
9:55976991-56068731	9	55976991	56068731	-	2	exon	ARHGAP32
9:56834108-56845084	9	56834108	56845084	+	5	exon	APLP2
9:56957702-56973685	9	56957702	56973685	-	8	exon	ZBTB44
9:66405629-66413572	9	66405629	66413572	-	5	exon	NUCKS1
9:72161163-72170034	9	72161163	72170034	-	9	exon	KRIT1
9:73094595-73156356	9	73094595	73156356	+	4	exon	VPS50
9:89383377-89400450	9	89383377	89400450	+	14	exon	ITGB8
9:92559822-92613945	9	92559822	92613945	-	5	exon	RUNDC3B
9:92583601-92613945	9	92583601	92613945	-	11	exon	RUNDC3B
9:105054994-105101002	9	105054994	105101002	-	4	exon	SRPK2
9:115783158-115787195	9	115783158	115787195	-	4	intergenic_region	n/a
9:118014576-118041744	9	118014576	118041744	-	14	exon	COP1
9:120907571-120909200	9	120907571	120909200	-	5	exon	ABL2
9:121640085-121643233	9	121640085	121643233	+	3	exon	ENSSSCG00000015531
9:124746022-124747461	9	124746022	124747461	+	4	exon	SMG7
[truncated: 584 more rows]

## Sheet: Table S2
Table S2. The KEGG pathways enriched using parental genes of all CircRNAs
Term	Database	ID	Input number	Background number	P-Value	Gene
ErbB signaling pathway	KEGG PATHWAY	ssc04012	15	70	8.15703e-05	MAP2K4|SOS2|PAK3|RAF1|RPS6KB1|AKT3|PAK2|ABL|GSK3B|MAPK10|ABL2|PIK3CA|MAPK9|PAK1|BRAF
Wnt signaling pathway	KEGG PATHWAY	ssc04310	16	114	0.000671422	CHD8|CTBP2|PSEN1|MAPK10|PLCB1|LRP6|GSK3B|CSNK2A1|SMAD4|MAPK9|CTNND2|LEF1|NFATC3|SENP2|PPP3CB|FZD3
Neurotrophin signaling pathway	KEGG PATHWAY	ssc04722	16	103	0.00138457	RAPGEF1|MAP3K3|PSEN1|SORT1|RAF1|AKT3|ABL|PRDM4|GSK3B|MAPK10|SOS2|RPS6KA6|PIK3CA|MAPK9|NTRK3|BRAF
Progesterone-mediated oocyte maturation	KEGG PATHWAY	ssc04914	13	80	0.00220566	ANAPC1|RAF1|CPEB1|ADCY1|AKT3|CDC27|CPEB4|MAPK10|RPS6KA6|PIK3CA|CPEB3|MAPK9|BRAF
T cell receptor signaling pathway	KEGG PATHWAY	ssc04660	15	94	0.00343291	SOS2|RAF1|PAK2|AKT3|GSK3B|MALT1|MAPK10|PIK3CA|NFATC3|MAPK9|PPP3CB|PAK1|DLG1|PAK3
Lysine degradation	KEGG PATHWAY	ssc00310	10	49	0.0035323	SETD2|ASH1L|ALDH7A1|SETD7|NSD3|KMT2E|AASS|SETD3|NSD2|NSD1
Ubiquitin mediated proteolysis	KEGG PATHWAY	ssc04120	15	114	0.00357165	BIRC6|COP1|ANAPC1|SAE1|HERC1|TRIM37|HUWE1|CDC27|UBE2J2|PIAS1|UBR5|FBXW8|TRIP12|ENSSSCG00000027529|WWP1
Colorectal cancer	KEGG PATHWAY	ssc05210	12	76	0.00371233	SOS2|RAF1|RPS6KB1|AKT3|GSK3B|SMAD4|MAPK10|LEF1|BRAF|MAPK9|MSH3|PIK3CA
Renal cell carcinoma	KEGG PATHWAY	ssc05211	11	59	0.0041625	RAPGEF1|SOS2|PAK3|RAF1|AKT3|PAK2|ARNT|HIF1A|PIK3CA|PAK1|BRAF
Axon guidance	KEGG PATHWAY	ssc04360	20	155	0.00717267	EPHA5|ROCK1|SRGAP1|DPYSL2|PAK3|RAF1|TRPC4|PAK2|ABL|GSK3B|ROBO2|SRGAP2|ABLIM1|PIK3CA|NFATC3|PPP3CB|PAK1|FZD3|ENSSSCG00000012003|ENSSSCG00000008721
Protein processing in endoplasmic reticulum	KEGG PATHWAY	ssc04141	17	138	0.00945869	MARCHF6|RAD23B|RPN1|UGGT1|STT3B|SEC62|SEC23B|SEC31A|EDEM3|ENSSSCG00000002822|MAPK10|ATF6|MAN1A2|MAPK9|UBE2J2|TUSC3|SEC23A
Signaling pathways regulating pluripotency of stem cells	KEGG PATHWAY	ssc04550	15	107	0.0097654	SMAD4|ACVR2A|FGFR2|ACVR1|RAF1|BMPR1A|AKT3|GSK3B|PCGF3|ENSSSCG00000016850|PIK3CA|ENSSSCG00000023357|FGFR1|FZD3|SMAD1
Mitophagy - animal	KEGG PATHWAY	ssc04137	9	58	0.00982195	AMBRA1|HIF1A|TBC1D15|OPTN|CSNK2A1|MAPK10|TAX1BP1|MAPK9|USP8
Insulin signaling pathway	KEGG PATHWAY	ssc04910	15	120	0.0116764	RAPGEF1|ACACA|HK3|PRKAR1A|RAF1|RPS6KB1|AKT3|GSK3B|HK1|MAPK10|SOS2|PIK3CA|MAPK9|PPP1CB|BRAF
Chronic myeloid leukemia	KEGG PATHWAY	ssc05220	10	60	0.0119728	SOS2|RAF1|AKT3|ABL|SMAD4|CTBP2|HDAC2|PIK3CA|GAB2|BRAF
Endocrine resistance	KEGG PATHWAY	ssc01522	11	81	0.0137213	ESR1|SOS2|RAF1|RPS6KB1|ADCY1|ENSSSCG00000018039|AKT3|MAPK10|PIK3CA|MAPK9|BRAF
Central carbon metabolism in cancer	KEGG PATHWAY	ssc05230	10	62	0.0144611	FGFR2|RAF1|FGFR1|AKT3|HK1|HIF1A|PIK3CA|NTRK3|HK3|GLS
Hepatocellular carcinoma	KEGG PATHWAY	ssc05225	17	135	0.0152903	ARID1B|SOS2|RAF1|RPS6KB1|AKT3|SMARCA2|GSK3B|SMAD4|BRD7|LEF1|PIK3CA|SMARCB1|LRP6|DPF1|ARID2|FZD3|BRAF
Ras signaling pathway	KEGG PATHWAY	ssc04014	21	191	0.0154696	SOS2|SHOC2|RAF1|AKT3|ABL2|EXOC2|ABL|MAPK10|GRIN2B|PAK3|RASGRF2|FGFR1|PAK2|PIK3CA|GAB2|AFDN|NF1|FGFR2|MAPK9|PAK1|RASA2
Autophagy - animal	KEGG PATHWAY	ssc04140	14	116	0.0179828	AMBRA1|ATG4C|MTMR3|MAPK10|RAF1|RPS6KB1|AKT3|HIF1A|SH3GLB1|PIK3CA|MAPK9|RB1CC1|PPP2CB|CTSV
Long-term potentiation	KEGG PATHWAY	ssc04720	9	55	0.0183621	PPP1CB|RAF1|ADCY1|RPS6KA6|PPP3CB|GRIA2|PLCB1|BRAF|GRIN2B
cAMP signaling pathway	KEGG PATHWAY	ssc04024	19	175	0.0217094	ATP2B1|ROCK1|AFDN|RAF1|PPP1CB|ADCY1|AKT3|ATP1A2|MAPK10|GRIN2B|RYR2|PIK3CA|RAPGEF4|MAPK9|HTR4|PAK1|PDE4D|BRAF|GRIA2
Fc epsilon RI signaling pathway	KEGG PATHWAY	ssc04664	8	57	0.0220855	MAP2K4|SOS2|RAF1|AKT3|MAPK10|PIK3CA|MAPK9|GAB2
Type II diabetes mellitus	KEGG PATHWAY	ssc04930	6	40	0.0267808	HK1|MAPK10|PIK3CA|PRKCE|MAPK9|HK3
Prolactin signaling pathway	KEGG PATHWAY	ssc04917	8	60	0.0286405	ESR1|SOS2|RAF1|AKT3|GSK3B|MAPK10|PIK3CA|MAPK9
Choline metabolism in cancer	KEGG PATHWAY	ssc05231	11	92	0.030475	SOS2|MAPK10|RAF1|RPS6KB1|AKT3|SLC44A1|GPCPD1|HIF1A|PIK3CA|MAPK9|PLPP1
Sphingolipid signaling pathway	KEGG PATHWAY	ssc04071	11	94	0.0346504	RAF1|PLCB1|AKT3|PPP2R5A|MAPK10|PIK3CA|PRKCE|MAPK9|GAB2|ROCK1|PPP2CB
Insulin resistance	KEGG PATHWAY	ssc04931	11	96	0.0392174	NR1H3|RPS6KB1|AKT3|GSK3B|OGA|MAPK10|RPS6KA6|PIK3CA|PRKCE|MAPK9|PPP1CB
Oocyte meiosis	KEGG PATHWAY	ssc04114	11	96	0.0392174	ANAPC1|CPEB4|CPEB1|ADCY1|CDC27|PPP2R5A|RPS6KA6|CPEB3|PPP3CB|PPP1CB|PPP2CB
Dopaminergic synapse	KEGG PATHWAY	ssc04728	11	97	0.0416525	PPP1CB|PLCB1|AKT3|GSK3B|PPP2R5A|MAPK10|MAPK9|PPP3CB|GRIN2B|PPP2CB|GRIA2
Proteoglycans in cancer	KEGG PATHWAY	ssc05205	18	166	0.0423722	ENSSSCG00000010212|PPP1CB|ENSSSCG00000009125|RDX|RAF1|RPS6KB1|PDCD4|AKT3|ESR1|HIF1A|SOS2|PIK3CA|ROCK1|PAK1|FZD3|FGFR1|BRAF|CTSV
Fc gamma R-mediated phagocytosis	KEGG PATHWAY	ssc04666	10	76	0.043688	SCIN|AMPH|RAF1|RPS6KB1|AKT3|PIK3CA|PRKCE|PLPP1|GAB2|PAK1
Pancreatic cancer	KEGG PATHWAY	ssc05212	8	66	0.0456052	RAF1|RPS6KB1|AKT3|SMAD4|MAPK10|PIK3CA|MAPK9|BRAF
mTOR signaling pathway	KEGG PATHWAY	ssc04150	15	133	0.0465835	ATP6V1B2|FNIP1|SOS2|SLC38A9|CAB39|RAF1|RPS6KB1|AKT3|GSK3B|RICTOR|RPS6KA6|PIK3CA|LRP6|FZD3|BRAF
Apoptosis - multiple species	KEGG PATHWAY	ssc04215	4	27	0.0481257	MAPK9|ENSSSCG00000027529|BIRC6|MAPK10
TGF-beta signaling pathway	KEGG PATHWAY	ssc04350	10	78	0.0498459	ACVR2A|RPS6KB1|BMPR1A|SMAD4|ZFYVE9|ACVR1|ZFYVE16|ROCK1|SMAD1|PPP2CB
Phosphatidylinositol signaling system	KEGG PATHWAY	ssc04070	11	89	0.0499784	CDS1|PPIP5K2|MTMR3|PLCB1|PIK3CA|PIK3C2B|MTM1|SYNJ1|INPP1|MTMR2|INPP4B

## Sheet: Table S3
Table S3. Key pathways related to the timing of puberty in parental genes of circRNAs
circRNA_id	chr	start	end	strand	circRNA_type	gene_id	Junction_reads
							Pre1	Pre2	Pre3	In1	In2	In3	Post1	Post2	Post3
1:1654692-1663793	1	1654692	1663793	-	exon	AFDN	57	123	39	37	30	52	86	40	60
1:1657903-1663793	1	1657903	1663793	-	exon	AFDN	0	0	0	0	0	0	8	3	6
1:179984091-179997417	1	179984091	179997417	-	exon	SOS2	7	3	6	0	0	0	0	0	0
1:191659364-191673117	1	191659364	191673117	+	exon	NTRK3	2	12	4	0	0	0	0	0	0
1:271551340-271561877	1	271551340	271561877	-	exon	RAPGEF1	22	43	13	20	10	16	13	13	24
10:16490536-16522506	10	16490536	16522506	-	exon	AKT3	8	14	13	0	0	0	0	0	0
10:16510506-16607933	10	16510506	16607933	-	exon	AKT3	5	8	2	2	3	6	3	9	10
10:16541738-16607933	10	16541738	16607933	-	exon	AKT3	17	51	11	14	9	29	0	0	0
10:16560321-16607933	10	16560321	16607933	-	exon	AKT3	15	40	7	17	9	23	27	19	44
10:16569755-16607933	10	16569755	16607933	-	exon	AKT3	0	0	0	0	0	0	13	5	9
12:11669306-11671052	12	11669306	11671052	-	exon	PRKAR1A	30	102	33	27	27	32	123	56	37
12:11669306-11672541	12	11669306	11672541	-	exon	PRKAR1A	46	121	33	43	50	37	60	61	49
12:15287153-15288986	12	15287153	15288986	-	exon	MAP3K3	0	0	0	5	10	9	4	6	6
12:16822210-16844840	12	16822210	16844840	+	exon	CDC27	0	0	0	0	0	0	7	9	8
12:36144955-36154292	12	36144955	36154292	+	exon	RPS6KB1	0	0	0	0	0	0	5	3	3
12:38796303-38800438	12	38796303	38800438	-	exon	ACACA	22	62	9	15	23	25	36	16	16
12:43516178-43526438	12	43516178	43526438	-	exon	NF1	0	0	0	4	4	8	0	0	0
12:43673069-43691261	12	43673069	43691261	-	exon	NF1	7	16	14	0	0	0	4	9	17
12:56438413-56490424	12	56438413	56490424	+	exon	MAP2K4	8	6	6	0	0	0	3	11	5
12:56464310-56490424	12	56464310	56490424	+	exon	MAP2K4	0	0	0	0	0	0	3	8	6
13:117240823-117252995	13	117240823	117252995	+	exon	PIK3CA	0	0	0	0	0	0	2	6	10
13:133296684-133312344	13	133296684	133312344	-	exon	PAK2	5	7	4	0	0	0	0	0	0
13:140282902-140286985	13	140282902	140286985	+	exon	GSK3B	0	0	0	13	11	17	18	10	12
13:140282902-140294573	13	140282902	140294573	+	exon	GSK3B	3	6	3	0	0	0	8	9	8
13:140290847-140347934	13	140290847	140347934	+	exon	GSK3B	0	0	0	0	0	0	8	6	6
13:68595006-68611602	13	68595006	68611602	-	exon	RAF1	0	0	0	0	0	0	5	8	5
13:68611370-68611602	13	68611370	68611602	-	exon	RAF1	5	10	5	7	16	11	14	5	7
13:82256891-82274534	13	82256891	82274534	+	exon	RASA2	44	82	18	17	19	60	76	39	69
13:82256891-82285635	13	82256891	82285635	+	exon	RASA2	54	171	52	42	47	60	83	78	131
14:103704916-103728545	14	103704916	103728545	-	exon	CPEB3	42	89	29	14	21	31	50	26	47
14:103704916-103752747	14	103704916	103752747	-	exon	CPEB3	5	10	2	0	0	0	3	3	4
14:103728427-103752747	14	103728427	103752747	-	exon	CPEB3	5	8	2	2	5	6	0	0	0
14:121395348-121410754	14	121395348	121410754	+	exon	SHOC2	0	0	0	8	10	10	0	0	0
14:12323741-12331444	14	12323741	12331444	+	exon	FZD3	0	0	0	0	0	0	6	10	8
14:131238819-131250522	14	131238819	131250522	-	exon	FGFR2	9	14	6	6	4	5	11	6	4
14:131238819-131262177	14	131238819	131262177	-	exon	FGFR2	0	0	0	3	3	4	6	5	4
14:4305018-4308988	14	4305018	4308988	+	exon	ATP6V1B2	5	11	8	3	11	7	0	0	0
14:72426644-72427752	14	72426644	72427752	+	exon	HK1	13	21	5	4	7	11	21	5	5
14:76278036-76289229	14	76278036	76289229	-	exon	PPP3CB	0	0	0	6	5	9	0	0	0
15:131560243-131561899	15	131560243	131561899	+	exon	CAB39	3	3	5	0	0	0	0	0	0
15:48094739-48096210	15	48094739	48096210	+	exon	FGFR1	13	23	14	15	11	13	36	7	12
15:54310541-54312703	15	54310541	54312703	+	exon	PPP2CB	6	27	9	17	13	17	29	25	21
15:54310541-54315430	15	54310541	54315430	+	exon	PPP2CB	6	6	5	0	0	0	3	3	7
15:54310541-54317753	15	54310541	54317753	+	exon	PPP2CB	2	3	3	0	0	0	2	4	5
16:24175667-24179590	16	24175667	24179590	-	exon	RICTOR	5	11	2	0	0	0	6	4	7
16:24193110-24213797	16	24193110	24213797	-	exon	RICTOR	0	0	0	5	2	3	5	3	6
16:34779426-34803686	16	34779426	34803686	-	exon	SLC38A9	18	29	15	16	10	28	39	22	31
16:34798441-34800600	16	34798441	34800600	-	exon	SLC38A9	0	0	0	0	0	0	7	4	9
16:34798441-34803686	16	34798441	34803686	-	exon	SLC38A9	0	0	0	0	0	0	22	12	23
16:50437615-50446698	16	50437615	50446698	-	exon	CPEB4	8	9	5	4	4	8	9	5	7
16:50437615-50478728	16	50437615	50478728	-	exon	CPEB4	0	0	0	8	8	14	12	14	15
18:50106628-50125659	18	50106628	50125659	-	exon	ADCY1	13	18	6	4	12	12	0	0	0
18:9065917-9084316	18	9065917	9084316	+	exon	BRAF	7	10	6	3	12	7	13	5	11
18:9065917-9118627	18	9065917	9118627	+	exon	BRAF	0	0	0	0	0	0	4	3	2
2:133976286-133983650	2	133976286	133983650	-	exon	FNIP1	13	8	7	0	0	0	14	4	6
2:78364933-78370930	2	78364933	78370930	+	exon	MAPK9	0	0	0	0	0	0	3	3	5
2:89692984-89746157	2	89692984	89746157	+	exon	RASGRF2	8	4	4	0	0	0	0	0	0
3:110442415-110455791	3	110442415	110455791	-	exon	PPP1CB	3	4	2	0	0	0	6	2	4
3:44544594-44546528	3	44544594	44546528	+	exon	ANAPC1	0	0	0	0	0	0	4	4	2
4:110777842-110783701	4	110777842	110783701	+	exon	SORT1	4	3	2	0	0	0	0	0	0
5:12644891-12657528	5	12644891	12657528	+	exon	PRDM4	0	0	0	3	6	3	0	0	0
5:58868559-58877693	5	58868559	58877693	+	exon	GRIN2B	5	8	9	0	0	0	0	0	0
5:60168451-60168844	5	60168451	60168844	+	exon	LRP6	14	54	6	7	7	20	37	19	22
5:60241617-60249461	5	60241617	60249461	+	exon	LRP6	10	22	9	4	3	4	10	5	11
7:229160-252991	7	229160	252991	-	exon	EXOC2	0	0	0	9	7	8	14	9	12
7:306094-311618	7	306094	311618	-	exon	EXOC2	3	6	2	0	0	0	0	0	0
7:52329055-52354328	7	52329055	52354328	+	exon	CPEB1	4	10	3	3	3	7	0	0	0
7:96543074-96555754	7	96543074	96555754	+	exon	PSEN1	5	4	2	0	0	0	0	0	0
8:132670606-132709741	8	132670606	132709741	+	exon	MAPK10	0	0	0	4	2	6	5	4	2
9:11836758-11841300	9	11836758	11841300	-	exon	PAK1	23	10	9	7	11	4	19	5	9
9:120907571-120909200	9	120907571	120909200	-	exon	ABL2	0	0	0	6	5	5	11	3	7
9:12723325-12723625	9	12723325	12723625	-	exon	GAB2	3	11	3	0	0	0	0	0	0
9:131042755-131046226	9	131042755	131046226	-	exon	PPP2R5A	0	0	0	0	0	0	5	5	12
X:67336836-67356454	X	67336836	67356454	-	exon	RPS6KA6	0	0	0	0	0	0	18	6	7
X:91166764-91194084	X	91166764	91194084	+	exon	PAK3	40	81	52	44	44	35	58	47	73
X:91166764-91216135	X	91166764	91216135	+	exon	PAK3	6	2	6	0	0	0	0	0	0

## Sheet: Table S4
Table S4. The KEGG pathways enriched using parental genes of stage-specific CircRNAs
stage	#Term	Database	ID	Input number	Background number	P-Value	Gene
Pre-puberty	Renal cell carcinoma	KEGG PATHWAY	ssc05211	5	59	0.00139795	AKT3|PAK2|ARNT|SOS2|PAK3
	Ras signaling pathway	KEGG PATHWAY	ssc04014	8	191	0.00433584	SOS2|PAK2|AKT3|EXOC2|GAB2|RASGRF2|PAK3|GRIN2B
	Neurotrophin signaling pathway	KEGG PATHWAY	ssc04722	5	103	0.0129924	AKT3|NTRK3|PSEN1|SOS2|SORT1
	ErbB signaling pathway	KEGG PATHWAY	ssc04012	4	70	0.0153338	AKT3|PAK2|SOS2|PAK3
	Class I MHC mediated antigen processing & presentation	Reactome	R-SSC-983169	4	81	0.024213	FBXL5|ENSSSCG00000016068|ARIH2|UBE2J2
	Rap1 signaling pathway	KEGG PATHWAY	ssc04015	6	174	0.0293766	RAPGEF6|PLCB1|AKT3|SIPA1L2|RAPGEF4|GRIN2B
	Lysine degradation	KEGG PATHWAY	ssc00310	3	49	0.0294525	SETD2|ASH1L|SETD7
	Phospholipase D signaling pathway	KEGG PATHWAY	ssc04072	5	132	0.0324187	GAB2|PLCB1|SOS2|AKT3|RAPGEF4
	Choline metabolism in cancer	KEGG PATHWAY	ssc05231	4	92	0.0356668	GPCPD1|SOS2|AKT3|SLC44A1
	T cell receptor signaling pathway	KEGG PATHWAY	ssc04660	4	94	0.0380337	AKT3|PAK2|SOS2|PAK3
	Fc epsilon RI signaling pathway	KEGG PATHWAY	ssc04664	3	57	0.0423493	GAB2|SOS2|AKT3
	Chronic myeloid leukemia	KEGG PATHWAY	ssc05220	3	60	0.0478038	GAB2|SOS2|AKT3
In-puberty	Axon guidance	KEGG PATHWAY	ssc04360	5	155	0.00412943	DPYSL2|PPP3CB|ABLIM1|EPHA5|SRGAP1
	Homologous recombination	KEGG PATHWAY	ssc03440	2	36	0.0259469	RAD51C|NBN
Post-puberty	ErbB signaling pathway	KEGG PATHWAY	ssc04012	7	70	0.000848086	MAP2K4|RAF1|AKT3|ABL|GSK3B|MAPK9|BRAF
	Progesterone-mediated oocyte maturation	KEGG PATHWAY	ssc04914	7	80	0.00174113	ANAPC1|RAF1|AKT3|CDC27|RPS6KA6|MAPK9|BRAF
	Ubiquitin mediated proteolysis	KEGG PATHWAY	ssc04120	7	114	0.00306271	COP1|ANAPC1|SAE1|HUWE1|CDC27|TRIP12|ENSSSCG00000027529
	T cell receptor signaling pathway	KEGG PATHWAY	ssc04660	7	94	0.00405135	RAF1|AKT3|GSK3B|MALT1|NFATC3|MAPK9|DLG1
	Lysine degradation	KEGG PATHWAY	ssc00310	5	49	0.00432386	NSD1|AASS|KMT2E|NSD3|ASH1L
	Neurotrophin signaling pathway	KEGG PATHWAY	ssc04722	7	103	0.0064479	RAF1|AKT3|ABL|GSK3B|RPS6KA6|MAPK9|BRAF
	Signaling pathways regulating pluripotency of stem cells	KEGG PATHWAY	ssc04550	7	107	0.00779888	RAF1|BMPR1A|AKT3|GSK3B|SMAD1|FZD3|ACVR1
	Protein processing in endoplasmic reticulum	KEGG PATHWAY	ssc04141	8	138	0.00892402	STT3B|RAD23B|SEC23A|ATF6|EDEM3|ENSSSCG00000002822|MAPK9|TUSC3
	Yersinia infection	KEGG PATHWAY	ssc05135	7	110	0.00894146	MAP2K4|AKT3|ACTR3B|GSK3B|RPS6KA6|NFATC3|MAPK9
	Wnt signaling pathway	KEGG PATHWAY	ssc04310	5	114	0.01065	GSK3B|CSNK2A1|NFATC3|MAPK9|FZD3
	B cell receptor signaling pathway	KEGG PATHWAY	ssc04662	5	65	0.0128049	RAF1|NFATC3|AKT3|GSK3B|MALT1
	mTOR signaling pathway	KEGG PATHWAY	ssc04150	7	133	0.022105	SLC38A9|RAF1|AKT3|GSK3B|RPS6KA6|FZD3|BRAF
	Colorectal cancer	KEGG PATHWAY	ssc05210	5	76	0.0227563	MAPK9|RAF1|AKT3|GSK3B|BRAF
	Endometrial cancer	KEGG PATHWAY	ssc05213	4	52	0.0252243	RAF1|AKT3|GSK3B|BRAF
	Cell cycle	KEGG PATHWAY	ssc04110	6	107	0.0255278	ORC3|ANAPC1|ABL|GSK3B|CDC27|PRKDC
	Hippo signaling pathway	KEGG PATHWAY	ssc04390	5	108	0.0265127	BMPR1A|GSK3B|DLG1|FZD3|SMAD1
	Fc epsilon RI signaling pathway	KEGG PATHWAY	ssc04664	4	57	0.033205	MAPK9|RAF1|MAP2K4|AKT3
	FoxO signaling pathway	KEGG PATHWAY	ssc04068	6	116	0.0353064	RAF1|AKT3|LOC100521447|HOMER1|MAPK9|BRAF
	C-type lectin receptor signaling pathway	KEGG PATHWAY	ssc04625	5	88	0.0381873	MAPK9|RAF1|NFATC3|AKT3|MALT1
	Prolactin signaling pathway	KEGG PATHWAY	ssc04917	4	60	0.0386236	MAPK9|RAF1|AKT3|GSK3B
	Chronic myeloid leukemia	KEGG PATHWAY	ssc05220	4	60	0.0386236	RAF1|AKT3|ABL|BRAF
	Hedgehog signaling pathway	KEGG PATHWAY	ssc04340	2	35	0.0395539	CSNK1G3|GSK3B
	Insulin signaling pathway	KEGG PATHWAY	ssc04910	6	120	0.0403318	RAF1|AKT3|GSK3B|MAPK9|HK3|BRAF
	Central carbon metabolism in cancer	KEGG PATHWAY	ssc05230	4	62	0.0425006	RAF1|AKT3|HK3|GLS
	Platinum drug resistance	KEGG PATHWAY	ssc01524	4	63	0.0445185	ENSSSCG00000027529|AKT3|TOP2B|REV3L
	GABAergic synapse	KEGG PATHWAY	ssc04727	4	65	0.0487128	GABRA2|GPHN|GLS|GABRG2

## Sheet: Table S5
Table S5. Parental Genes That Are Capable Of Producing Stage-specific And Non-specific CircRNAs
circRNA_id	chr	start	end	strand	circRNA_type	stage-specific or non-specific	parental gene
1:9893445-9923857	1	9893445	9923857	-	exon	non-specific	ARID1B
1:9923614-9923857	1	9923614	9923857	-	exon	pre-specific
1:49201928-49216259	1	49201928	49216259	+	exon	pre-specific	ADGRB3
1:49303510-49331483	1	49303510	49331483	+	exon	non-specific
1:49470632-49476453	1	49470632	49476453	+	exon	non-specific
1:73564812-73567570	1	73564812	73567570	+	exon	pre-specific	SOBP
1:73564812-73595164	1	73564812	73595164	+	exon	non-specific
1:82587980-82594233	1	82587980	82594233	+	exon	non-specific	SNAP91
1:82587980-82624100	1	82587980	82624100	+	exon	pre-specific
1:106148090-106150609	1	106148090	106150609	+	exon	non-specific	WDR7
1:106150521-106167768	1	106150521	106167768	+	exon	non-specific
1:106165366-106203227	1	106165366	106203227	+	exon	non-specific
1:106314173-106339367	1	106314173	106339367	+	exon	pre-specific
1:136157112-136164328	1	136157112	136164328	+	exon	non-specific	AQR
1:136190466-136213887	1	136190466	136213887	+	exon	pre-specific
1:146128967-146194348	1	146128967	146194348	-	exon	pre-specific	ATP9B
1:146142261-146194348	1	146142261	146194348	-	exon	non-specific
1:169462444-169482865	1	169462444	169482865	-	exon	pre-specific	MYO9A
1:169491976-169559446	1	169491976	169559446	-	exon	pre-specific
1:169521968-169559446	1	169521968	169559446	-	exon	pre-specific
1:169540497-169559446	1	169540497	169559446	-	exon	non-specific
1:169551755-169559446	1	169551755	169559446	-	exon	pre-specific
1:199056040-199059168	1	199056040	199059168	+	exon	non-specific	ELAVL2
1:199056040-199093207	1	199056040	199093207	+	exon	pre-specific
1:199119956-199124142	1	199119956	199124142	+	exon	non-specific
1:202107433-202156800	1	202107433	202156800	-	exon	pre-specific	FOCAD
1:202156543-202228210	1	202156543	202228210	-	exon	non-specific
1:202188216-202225299	1	202188216	202225299	-	exon	pre-specific
1:202207302-202228210	1	202207302	202228210	-	exon	non-specific
1:203515105-203537078	1	203515105	203537078	-	exon	non-specific	DENND4C
1:203531906-203547745	1	203531906	203547745	-	exon	pre-specific
1:203531906-203561227	1	203531906	203561227	-	exon	non-specific
10:14765079-14794270	10	14765079	14794270	-	exon	pre-specific	CDC42BPA
10:14786194-14794270	10	14786194	14794270	-	exon	non-specific
10:14786194-14859342	10	14786194	14859342	-	exon	pre-specific
10:14807079-14859342	10	14807079	14859342	-	exon	non-specific
10:14826467-14859342	10	14826467	14859342	-	exon	non-specific
10:14841617-14859342	10	14841617	14859342	-	exon	non-specific
10:16222141-16274729	10	16222141	16274729	+	exon	pre-specific	SDCCAG8
10:16345992-16359066	10	16345992	16359066	+	exon	non-specific
10:16490536-16522506	10	16490536	16522506	-	exon	pre-specific	AKT3
10:16510506-16607933	10	16510506	16607933	-	exon	non-specific
10:16541738-16607933	10	16541738	16607933	-	exon	non-specific
10:16560321-16607933	10	16560321	16607933	-	exon	non-specific
10:53169687-53200168	10	53169687	53200168	-	exon	non-specific	MLLT10
10:53197803-53202893	10	53197803	53202893	-	exon	non-specific
10:53197803-53245866	10	53197803	53245866	-	exon	pre-specific
10:63899363-63912175	10	63899363	63912175	+	exon	non-specific	SFMBT2
10:63980593-64024752	10	63980593	64024752	+	exon	pre-specific
11:583672-587892	11	583672	587892	-	exon	pre-specific	ZMYM5
11:603753-604571	11	603753	604571	-	exon	non-specific
11:713800-714610	11	713800	714610	+	exon	non-specific
11:11156485-11161359	11	11156485	11161359	+	exon	non-specific	NBEA
11:11156485-11181394	11	11156485	11181394	+	exon	non-specific
11:11156485-11209651	11	11156485	11209651	+	exon	non-specific
11:11156485-11231227	11	11156485	11231227	+	exon	pre-specific
11:11160922-11181394	11	11160922	11181394	+	exon	non-specific
11:11248377-11266949	11	11248377	11266949	+	exon	pre-specific
11:11294870-11336042	11	11294870	11336042	+	exon	pre-specific
11:11391917-11421186	11	11391917	11421186	+	exon	non-specific
11:49242751-49250759	11	49242751	49250759	-	exon	pre-specific	MYCBP2
11:49250535-49253425	11	49250535	49253425	-	exon	non-specific
11:49260973-49289022	11	49260973	49289022	-	exon	non-specific
11:49379795-49380340	11	49379795	49380340	-	exon	non-specific
11:49830934-49846241	11	49830934	49846241	+	exon	non-specific	SLAIN1
11:49830934-49869426	11	49830934	49869426	+	exon	non-specific
11:51531489-51534900	11	51531489	51534900	+	exon	non-specific	NDFIP2
11:51531489-51540684	11	51531489	51540684	+	exon	non-specific
11:51531489-51551593	11	51531489	51551593	+	exon	pre-specific
11:51531489-51554792	11	51531489	51554792	+	exon	non-specific
11:69776125-69794145	11	69776125	69794145	-	exon	pre-specific	NALCN
11:69792527-69794145	11	69792527	69794145	-	exon	non-specific
11:69962650-70001752	11	69962650	70001752	-	exon	non-specific
11:69982436-70001752	11	69982436	70001752	-	exon	non-specific
12:12488604-12495369	12	12488604	12495369	-	exon	non-specific	CEP112
12:12704689-12715789	12	12704689	12715789	-	exon	pre-specific
12:27249779-27250993	12	27249779	27250993	-	exon	non-specific	SPAG9
12:27268443-27275982	12	27268443	27275982	-	exon	pre-specific
12:27298750-27312593	12	27298750	27312593	-	exon	non-specific
12:35952997-35960199	12	35952997	35960199	+	exon	non-specific	VMP1
12:35952997-35999542	12	35952997	35999542	+	exon	pre-specific
12:55430702-55432293	12	55430702	55432293	+	exon	pre-specific	ADPRM
12:55430883-55432293	12	55430883	55432293	+	exon	non-specific
12:60348042-60376920	12	60348042	60376920	-	exon	non-specific	SLC5A10
12:60361138-60376568	12	60361138	60376568	-	exon	pre-specific
12:60366858-60376920	12	60366858	60376920	-	exon	non-specific
12:60370050-60376920	12	60370050	60376920	-	exon	non-specific
13:14841306-14851051	13	14841306	14851051	+	exon	pre-specific	ZCWPW2
13:14841306-14877553	13	14841306	14877553	+	exon	non-specific
13:14841306-14893262	13	14841306	14893262	+	exon	pre-specific
13:26892208-26912092	13	26892208	26912092	-	exon	pre-specific	ANO10
13:26892208-26926677	13	26892208	26926677	-	exon	non-specific
13:32466924-32506478	13	32466924	32506478	+	exon	pre-specific	RBM6
13:32466924-32541480	13	32466924	32541480	+	exon	non-specific
13:32471840-32478114	13	32471840	32478114	+	exon	non-specific
13:32559768-32563493	13	32559768	32563493	+	exon	pre-specific
13:94162898-94254704	13	94162898	94254704	+	exon	pre-specific	ARHGEF26
13:94238611-94254704	13	94238611	94254704	+	exon	non-specific
13:95698444-95703536	13	95698444	95703536	-	exon	non-specific	SLC33A1
13:95702963-95703536	13	95702963	95703536	-	exon	non-specific
13:95702963-95709483	13	95702963	95709483	-	exon	pre-specific
13:117918914-117933962	13	117918914	117933962	-	exon	non-specific	PEX5L
13:117918914-117942883	13	117918914	117942883	-	exon	pre-specific
13:132986164-133007560	13	132986164	133007560	+	exon	non-specific	DLG1
13:132986164-133023430	13	132986164	133023430	+	exon	pre-specific
13:202806712-202807630	13	202806712	202807630	-	exon	non-specific	BRWD1
13:202816277-202829578	13	202816277	202829578	-	exon	pre-specific
14:20168415-20203263	14	20168415	20203263	+	exon	non-specific	NEK1
14:20178343-20203263	14	20178343	20203263	+	exon	pre-specific
14:20221955-20238937	14	20221955	20238937	+	exon	non-specific
14:49359963-49380521	14	49359963	49380521	+	exon	pre-specific	SPECC1L
14:49421563-49424492	14	49421563	49424492	+	exon	non-specific
14:55549471-55553080	14	55549471	55553080	+	exon	non-specific	LYST
14:55583796-55599982	14	55583796	55599982	+	exon	pre-specific
14:58800592-58813278	14	58800592	58813278	-	exon	pre-specific	DISC1
14:58836339-58840822	14	58836339	58840822	-	exon	non-specific
14:71844195-71853159	14	71844195	71853159	+	exon	non-specific	CCAR1
14:71852747-71853159	14	71852747	71853159	+	exon	pre-specific
14:105866977-105898517	14	105866977	105898517	+	exon	non-specific	TBC1D12
14:105866977-105902806	14	105866977	105902806	+	exon	non-specific
14:105893635-105902806	14	105893635	105902806	+	exon	non-specific
14:105893635-105912720	14	105893635	105912720	+	exon	pre-specific
14:112705127-112714985	14	112705127	112714985	-	exon	non-specific	FBXW4
14:112711277-112712035	14	112711277	112712035	-	exon	pre-specific
14:112711277-112714985	14	112711277	112714985	-	exon	non-specific
14:125438861-125478881	14	125438861	125478881	+	exon	pre-specific	ATRNL1
14:125658762-125716203	14	125658762	125716203	+	exon	pre-specific
14:125707566-125716203	14	125707566	125716203	+	exon	non-specific
15:74562297-74574354	15	74562297	74574354	-	exon	non-specific	STK39
15:74640065-74643464	15	74640065	74643464	-	exon	pre-specific
15:109428070-109441836	15	109428070	109441836	-	exon	pre-specific	NDUFS1
15:109436411-109441836	15	109436411	109441836	-	exon	non-specific
15:132587331-132588162	15	132587331	132588162	+	exon	pre-specific	DIS3L2
15:132587331-132605467	15	132587331	132605467	+	exon	non-specific
15:132692555-132697460	15	132692555	132697460	+	exon	non-specific
15:135623969-135663172	15	135623969	135663172	+	exon	pre-specific	AGAP1
15:135653697-135663172	15	135653697	135663172	+	exon	non-specific
15:135924097-135931508	15	135924097	135931508	+	exon	non-specific
16:26690558-26698303	16	26690558	26698303	+	exon	pre-specific	C5orf51
16:26690558-26698399	16	26690558	26698399	+	exon	non-specific
16:36258140-36285749	16	36258140	36285749	+	exon	pre-specific	GPBP1
16:36266989-36285749	16	36266989	36285749	+	exon	pre-specific
16:36278273-36285749	16	36278273	36285749	+	exon	non-specific
16:44484459-44506007	16	44484459	44506007	+	exon	non-specific	ERBIN
16:44513270-44517349	16	44513270	44517349	+	exon	pre-specific
16:44513270-44525240	16	44513270	44525240	+	exon	non-specific
16:51162445-51171980	16	51162445	51171980	-	exon	non-specific	CREBRF
16:51162445-51183322	16	51162445	51183322	-	exon	non-specific
16:51168503-51171980	16	51168503	51171980	-	exon	pre-specific
16:51178126-51183322	16	51178126	51183322	-	exon	non-specific
17:17591384-17596265	17	17591384	17596265	+	exon	non-specific	PLCB1
17:17591384-17600978	17	17591384	17600978	+	exon	pre-specific
17:17623991-17630911	17	17623991	17630911	+	exon	pre-specific
17:22257920-22347295	17	22257920	22347295	-	exon	pre-specific	TASP1
17:22282692-22347295	17	22282692	22347295	-	exon	non-specific
17:22296588-22347295	17	22296588	22347295	-	exon	pre-specific
18:5075293-5109435	18	5075293	5109435	+	exon	non-specific	KMT2C
18:5103837-5109435	18	5103837	5109435	+	exon	non-specific
18:5245060-5248954	18	5245060	5248954	+	exon	pre-specific
18:17523807-17533557	18	17523807	17533557	-	exon	pre-specific	MKLN1
18:17598680-17629822	18	17598680	17629822	-	exon	non-specific
18:38084747-38132080	18	38084747	38132080	-	exon	pre-specific	SEPTIN7
18:38110775-38132080	18	38110775	38132080	-	exon	non-specific
18:38307155-38320787	18	38307155	38320787	+	exon	non-specific	HERPUD2
18:38309526-38324769	18	38309526	38324769	+	exon	pre-specific
18:44837492-44838430	18	44837492	44838430	-	exon	pre-specific	TAX1BP1
18:44885414-44890608	18	44885414	44890608	-	exon	non-specific
2:41118635-41142313	2	41118635	41142313	+	exon	pre-specific	SAAL1
2:41118635-41170049	2	41118635	41170049	+	exon	non-specific
2:83875260-83904383	2	83875260	83904383	-	exon	non-specific	FAM169A
2:83881770-83904383	2	83881770	83904383	-	exon	pre-specific
2:83899649-83904383	2	83899649	83904383	-	exon	non-specific
2:114706886-114741645	2	114706886	114741645	+	exon	non-specific	MAN2A1
2:114706886-114772430	2	114706886	114772430	+	exon	pre-specific
2:114823795-114838908	2	114823795	114838908	+	exon	non-specific
2:133778715-133794315	2	133778715	133794315	-	exon	pre-specific	RAPGEF6
2:133778715-133809084	2	133778715	133809084	-	exon	non-specific
2:133845441-133922606	2	133845441	133922606	-	exon	non-specific
2:133906135-133922606	2	133906135	133922606	-	exon	non-specific
2:140023010-140031581	2	140023010	140031581	-	exon	non-specific	FAM13B
2:140023010-140040900	2	140023010	140040900	-	exon	pre-specific
3:4177764-4188916	3	4177764	4188916	-	exon	pre-specific	RNF216
3:4264224-4277544	3	4264224	4277544	-	exon	pre-specific
3:4288138-4308978	3	4288138	4308978	-	exon	pre-specific
3:4303785-4308978	3	4303785	4308978	-	exon	non-specific
3:26683193-26685606	3	26683193	26685606	+	exon	non-specific	SMG1
3:26689980-26705896	3	26689980	26705896	+	exon	non-specific
3:26691921-26697117	3	26691921	26697117	+	exon	pre-specific
3:26701499-26703165	3	26701499	26703165	+	exon	non-specific
3:80371236-80390801	3	80371236	80390801	+	exon	non-specific	USP34
3:80490802-80503895	3	80490802	80503895	+	exon	pre-specific
3:92761995-92762903	3	92761995	92762903	+	exon	pre-specific	FBXO11
3:92761995-92764582	3	92761995	92764582	+	exon	non-specific
3:102243607-102261438	3	102243607	102261438	-	exon	non-specific	RMDN2
3:102243607-102298741	3	102243607	102298741	-	exon	pre-specific
3:113272703-113299665	3	113272703	113299665	+	exon	pre-specific	DTNB
3:113272703-113324246	3	113272703	113324246	+	exon	non-specific
3:113309399-113363181	3	113309399	113363181	+	exon	non-specific
4:48701407-48730191	4	48701407	48730191	+	exon	non-specific	MMP16
4:48711428-48730191	4	48711428	48730191	+	exon	non-specific
4:48729887-48730191	4	48729887	48730191	+	exon	pre-specific
4:62146811-62187826	4	62146811	62187826	+	exon	non-specific	STAU2
4:62178830-62268457	4	62178830	62268457	+	exon	pre-specific
4:62243622-62283092	4	62243622	62283092	+	exon	pre-specific
4:67669926-67689219	4	67669926	67689219	-	exon	pre-specific	CSPP1
4:67679793-67689219	4	67679793	67689219	-	exon	non-specific
4:67698424-67722071	4	67698424	67722071	-	exon	non-specific
4:72576154-72577564	4	72576154	72577564	-	exon	non-specific	CHD7
4:72630918-72643259	4	72630918	72643259	-	exon	non-specific
4:72630918-72657500	4	72630918	72657500	-	exon	pre-specific
4:72636561-72643259	4	72636561	72643259	-	exon	non-specific
4:94313136-94324938	4	94313136	94324938	+	exon	non-specific	ASH1L
4:94313136-94353369	4	94313136	94353369	+	exon	pre-specific
4:94324418-94324938	4	94324418	94324938	+	exon	non-specific
4:94405984-94418263	4	94405984	94418263	+	exon	non-specific
4:94405984-94438667	4	94405984	94438667	+	exon	non-specific
4:94446190-94446665	4	94446190	94446665	+	exon	pre-specific
4:103240688-103262146	4	103240688	103262146	-	exon	pre-specific	MAN1A2
4:103277505-103288577	4	103277505	103288577	-	exon	non-specific
4:103302309-103326827	4	103302309	103326827	-	exon	non-specific
4:106845342-106852989	4	106845342	106852989	+	exon	non-specific	PHTF1
4:106845342-106878741	4	106845342	106878741	+	exon	non-specific
4:106856345-106878741	4	106856345	106878741	+	exon	pre-specific
4:118211129-118230068	4	118211129	118230068	-	exon	non-specific	AGL
4:118226324-118230068	4	118226324	118230068	-	exon	pre-specific
4:124886994-124926056	4	124886994	124926056	-	exon	non-specific	BTBD8
4:124894039-124943084	4	124894039	124943084	-	exon	non-specific
4:124925939-124943084	4	124925939	124943084	-	exon	pre-specific
5:67674585-67681947	5	67674585	67681947	-	exon	pre-specific	KDM5A
5:67681766-67688990	5	67681766	67688990	-	exon	non-specific
5:67681766-67690214	5	67681766	67690214	-	exon	non-specific
5:68251878-68329034	5	68251878	68329034	+	exon	pre-specific	ERC1
5:68310430-68329034	5	68310430	68329034	+	exon	non-specific
5:68351140-68362580	5	68351140	68362580	+	exon	non-specific
5:68351140-68380700	5	68351140	68380700	+	exon	non-specific
5:68354014-68380700	5	68354014	68380700	+	exon	non-specific
6:29344146-29350957	6	29344146	29350957	+	exon	pre-specific	NUDT21
6:29344146-29357287	6	29344146	29357287	+	exon	non-specific
6:91981857-91985640	6	91981857	91985640	+	exon	non-specific	AGO1
6:92102426-92130264	6	92102426	92130264	+	exon	non-specific
6:92155928-92170345	6	92155928	92170345	+	exon	non-specific
6:92161587-92170345	6	92161587	92170345	+	exon	pre-specific
6:92165813-92170345	6	92165813	92170345	+	exon	non-specific
6:98733976-98790460	6	98733976	98790460	-	exon	pre-specific	ANKRD12
6:98742427-98761176	6	98742427	98761176	-	exon	non-specific
6:98742427-98766305	6	98742427	98766305	-	exon	non-specific
6:98742427-98774966	6	98742427	98774966	-	exon	non-specific
6:98742427-98790460	6	98742427	98790460	-	exon	non-specific
6:98754169-98790460	6	98754169	98790460	-	exon	non-specific
6:150277437-150282983	6	150277437	150282983	-	exon	non-specific	PATJ
6:150318008-150327395	6	150318008	150327395	-	exon	pre-specific
6:155709580-155724087	6	155709580	155724087	-	exon	non-specific	PRKAA2
6:155714137-155724087	6	155714137	155724087	-	exon	pre-specific
7:20251809-20289763	7	20251809	20289763	+	exon	pre-specific	CARMIL1
7:20283341-20289763	7	20283341	20289763	+	exon	non-specific
7:43609181-43617387	7	43609181	43617387	-	exon	non-specific	MMUT
7:43609181-43618755	7	43609181	43618755	-	exon	non-specific
7:43609181-43620359	7	43609181	43620359	-	exon	non-specific
7:43610581-43617387	7	43610581	43617387	-	exon	pre-specific
7:51408941-51436247	7	51408941	51436247	-	exon	non-specific	SH3GL3
7:51424595-51436247	7	51424595	51436247	-	exon	pre-specific
7:51782208-51792316	7	51782208	51792316	+	exon	non-specific	HDGFL3
7:51782208-51798842	7	51782208	51798842	+	exon	non-specific
7:51787243-51798842	7	51787243	51798842	+	exon	pre-specific
7:62653519-62697811	7	62653519	62697811	-	exon	non-specific	MIPOL1
7:62685674-62697811	7	62685674	62697811	-	exon	pre-specific
7:62697682-62737351	7	62697682	62737351	-	exon	pre-specific
7:62714874-62737351	7	62714874	62737351	-	exon	non-specific
7:64263201-64287500	7	64263201	64287500	+	exon	pre-specific	RALGAPA1
7:64286782-64287500	7	64286782	64287500	+	exon	non-specific
7:86024175-86025429	7	86024175	86025429	-	exon	non-specific	CHD2
7:86024175-86032780	7	86024175	86032780	-	exon	non-specific
7:86044906-86087677	7	86044906	86087677	-	exon	non-specific
7:86055233-86087677	7	86055233	86087677	-	exon	pre-specific
7:86081593-86087677	7	86081593	86087677	-	exon	non-specific
8:20285480-20308094	8	20285480	20308094	+	exon	pre-specific	TBC1D19
8:20285480-20362374	8	20285480	20362374	+	exon	non-specific
8:27820125-27836264	8	27820125	27836264	-	exon	non-specific	ARAP2
8:27883031-27931510	8	27883031	27931510	-	exon	pre-specific
8:27898443-27944426	8	27898443	27944426	-	exon	non-specific
8:27907059-27931510	8	27907059	27931510	-	exon	non-specific
8:27907059-27944426	8	27907059	27944426	-	exon	non-specific
8:27913502-27944426	8	27913502	27944426	-	exon	non-specific
8:27927654-27944426	8	27927654	27944426	-	exon	non-specific
8:82646236-82719341	8	82646236	82719341	+	exon	pre-specific	ZNF827
8:82698451-82719341	8	82698451	82719341	+	exon	non-specific
8:87643220-87664522	8	87643220	87664522	-	exon	non-specific	NAA15
8:87660369-87663752	8	87660369	87663752	-	exon	pre-specific
8:101138023-101181008	8	101138023	101181008	-	exon	pre-specific	SPATA5
8:101219895-101233355	8	101219895	101233355	-	exon	non-specific
9:20130905-20139090	9	20130905	20139090	+	exon	non-specific	EED
9:20130905-20144395	9	20130905	20144395	+	exon	non-specific
9:20133607-20144395	9	20133607	20144395	+	exon	non-specific
9:20136920-20144395	9	20136920	20144395	+	exon	pre-specific
X:61688015-61702090	X	61688015	61702090	-	exon	non-specific	ATRX
X:61688015-61728597	X	61688015	61728597	-	exon	pre-specific
X:61720719-61722343	X	61720719	61722343	-	exon	pre-specific
X:61720719-61735982	X	61720719	61735982	-	exon	non-specific
X:61720719-61746482	X	61720719	61746482	-	exon	non-specific
X:91166764-91194084	X	91166764	91194084	+	exon	non-specific	PAK3
X:91166764-91216135	X	91166764	91216135	+	exon	pre-specific
1:120176022-120185745	1	120176022	120185745	+	exon	non-specific	DMXL2
1:120268890-120289764	1	120268890	120289764	+	exon	in-specific
1:127175568-127207695	1	127175568	127207695	-	exon	non-specific	GOLM2
1:127195769-127196307	1	127195769	127196307	-	exon	in-specific
1:228980934-229026540	1	228980934	229026540	+	exon	non-specific	PCSK5
1:229022737-229060398	1	229022737	229060398	+	exon	in-specific
10:24770316-24779098	10	24770316	24779098	-	exon	non-specific	KDM5B
10:24774960-24779098	10	24774960	24779098	-	exon	in-specific
10:68671265-68688441	10	68671265	68688441	+	exon	in-specific	LARP4B
10:68684614-68688441	10	68684614	68688441	+	exon	non-specific
13:53085574-53126405	13	53085574	53126405	-	exon	in-specific	EIF4E3
13:53090589-53106944	13	53090589	53106944	-	exon	non-specific
17:37831734-37854328	17	37831734	37854328	+	exon	non-specific	ITCH
17:37890389-37901251	17	37890389	37901251	+	exon	in-specific
18:1875193-1881411	18	1875193	1881411	+	exon	non-specific	LMBR1
18:1875193-1908209	18	1875193	1908209	+	exon	in-specific
2:83861214-83876025	2	83861214	83876025	-	exon	non-specific	FAM169A
2:83870336-83904383	2	83870336	83904383	-	exon	in-specific
3:86307976-86331936	3	86307976	86331936	-	exon	in-specific	EML6
3:86391854-86408973	3	86391854	86408973	-	exon	non-specific
9:92559822-92613945	9	92559822	92613945	-	exon	non-specific	RUNDC3B
9:92583601-92613945	9	92583601	92613945	-	exon	in-specific

## Sheet: Table S6
Table S6. The differentially regulated circRNAs
Row.names		log2FoldChange	pvalue	group
1:14416335-14457143	exon	1.27853	0.0168678	pre- vs. post-puberty
1:80078290-80136352	exon	-1.11138	0.0338991
11:4104218-4118265	exon	-1.04014	0.0142507
18:40140465-40161356	exon	1.94674	0.0036828
2:113442089-113466481	exon	-1.23326	0.0257986
7:87580681-87583713	exon	-1.32371	0.0310601
1:11656690-11658867	exon	-1.45713	0.0380471	in- vs. post-puberty
1:593018-598149	exon	-1.57692	0.00907603
2:141219340-141222143	exon	1.28175	0.0210751
3:103726106-103773127	exon	-1.33252	0.0172947
3:131272241-131272989	exon	-1.68571	0.00283
3:26701499-26703165	exon	1.24171	0.0466342
4:46806844-46817760	exon	-1.68573	0.0339891
1:102571848-102574753	exon	1.04451	0.0442579	pre- vs. in-puberty
1:50832070-50838859	exon	1.19802	0.0323762
1:52123108-52152735	exon	1.19695	0.0268697
1:73564812-73595164	exon	1.22746	0.0198599
1:80078290-80136352	exon	-1.32618	0.0219755
1:87134227-87153004	exon	1.12138	0.0164926
11:4104218-4118265	exon	-1.36172	0.003987
13:68611370-68611602	exon	1.41489	0.0238021
14:20221955-20238937	exon	1.15979	0.00658023
15:109436411-109441836	exon	1.33353	0.0069619
18:40140465-40161356	exon	1.51878	0.0492738
2:113442089-113466481	exon	-1.76186	0.006568
3:103726106-103773127	exon	1.12187	0.0422844
7:19147980-19162903	exon	1.27431	0.045373

## Sheet: Table S7
Table S7. The differentially expressed genes associated with puberty our development of ovary
gene	target-miRNA	target-circRNA	log2FoldChange	group	regulatory
FSTL4	ssc-miR-34a	Circ 11:4104218-4118265, Circ 1:52123108-52152735	3.05954	Pre vs. Post	down
TSHR	ssc-miR-545-5p	Circ 3:131272241-131272989	3.46848	Pre vs. In	up
			-3.46848	In vs. Post	down
			-3.05266	Pre vs. Post	down
SULT1E1	ssc-miR-4331-3p	Circ 7:19147980-19162903, Circ 3:26701499-26703165, Circ 3:103726106-103773127	4.29217	Pre vs. In	up
			-4.29217	In vs. Post	down
			-3.92413	Pre vs. Post	down
RGCC	ssc-miR-145-5p	Circ 7:19147980-19162903	-5.20879	Pre vs. In	down
			5.20879	In vs. Post	up
			5.16469	Pre vs. Post	up
ADAMTS4			-3.02119	Pre vs. In	down
			3.02119	In vs. Post	up
			3.32203	Pre vs. Post	up
NPFFR2			1.85912	Pre vs. In	up
			1.85912	In vs. Post	up
			3.01844	Pre vs. Post	up

## Sheet: Table S8
Table S8. Tissue-specific CircRNAs
circRNA_id	chr	start	end	strand	circRNA_type	gene_id	Junction_reads
							Pre1	Pre2	Pre3	In1	In2	In3	Post1	Post2	Post3
1:140549328-140550692	1	140549328	140550692	-	exon	GABRA5	0	0	0	3	2	7	10	4	4
1:202188216-202225299	1	202188216	202225299	-	exon	FOCAD	6	9	10	0	0	0	0	0	0
1:218831499-218854761	1	218831499	218854761	+	exon	LOC106509183	0	0	0	4	3	5	0	0	0
1:253034155-253038696	1	253034155	253038696	-	exon	PTBP3	0	0	0	0	0	0	2	2	3
1:55996282-55997866	1	55996282	55997866	+	exon	ORC3	3	3	2	0	0	0	0	0	0
1:68439845-68491357	1	68439845	68491357	+	exon	GRIK2	2	3	2	0	0	0	0	0	0
1:68645763-68678869	1	68645763	68678869	+	exon	GRIK2	0	0	0	0	0	0	3	4	2
11:11417368-11421186	11	11417368	11421186	+	exon	NBEA	0	0	0	0	0	0	4	5	6
12:15608075-15633473	12	15608075	15633473	-	exon	TANC2	9	12	3	8	12	5	14	6	8
12:24581393-24634446	12	24581393	24634446	-	exon	SKAP1	0	0	0	3	8	4	10	4	10
13:117918914-117942883	13	117918914	117942883	-	exon	PEX5L	6	8	4	0	0	0	0	0	0
13:127454750-127456338	13	127454750	127456338	-	exon	P3H2	9	5	4	0	0	0	0	0	0
13:130504723-130528924	13	130504723	130528924	-	exon	ENSSSCG00000011821	0	0	0	0	0	0	5	3	7
13:177410649-177456786	13	177410649	177456786	-	exon	ROBO2	4	45	10	3	11	4	12	4	9
13:26892208-26912092	13	26892208	26912092	-	exon	ANO10	3	4	2	0	0	0	0	0	0
13:37769965-37836335	13	37769965	37836335	-	exon	ERC2	12	2	3	5	3	3	8	4	4
13:6868345-6879493	13	6868345	6879493	-	exon	EFHB	0	0	0	0	0	0	5	9	9
14:133881949-133900924	14	133881949	133900924	+	exon	LHPP	5	3	4	0	0	0	0	0	0
14:58280692-58291727	14	58280692	58291727	+	exon	SIPA1L2	4	9	3	0	0	0	0	0	0
14:63049348-63070159	14	63049348	63070159	-	exon	SLC16A9	0	0	0	0	0	0	5	2	5
14:82179647-82193749	14	82179647	82193749	-	exon	DYDC1	6	16	4	7	6	5	7	12	5
15:34479289-34484110	15	34479289	34484110	-	exon	CSMD1	4	3	6	4	2	6	0	0	0
15:76103283-76105330	15	76103283	76105330	-	exon	METTL5	0	0	0	0	0	0	60	40	60
15:76170197-76216187	15	76170197	76216187	+	exon	UBR3	0	0	0	0	0	0	5	3	3
17:22257920-22347295	17	22257920	22347295	-	exon	TASP1	2	4	3	0	0	0	0	0	0
17:45135509-45135805	17	45135509	45135805	-	exon	PTPRT	3	16	3	0	0	0	0	0	0
18:38084747-38132080	18	38084747	38132080	-	exon	SEPTIN7	3	3	2	0	0	0	0	0	0
2:101547461-101602232	2	101547461	101602232	-	exon	MCTP1	5	6	4	0	0	0	0	0	0
2:36768127-36840192	2	36768127	36840192	-	exon	GAS2	0	0	0	0	0	0	3	4	5
2:38950389-39019068	2	38950389	39019068	-	exon	PRMT3	2	14	7	0	0	0	0	0	0
2:73623100-73623891	2	73623100	73623891	+	exon	PTPRS	0	0	0	3	6	2	0	0	0
2:9782140-9782713	2	9782140	9782713	-	exon	ENSSSCG00000013078	8	2	4	0	0	0	0	0	0
3:132214063-132221741	3	132214063	132221741	+	exon	MYT1L	0	0	0	0	0	0	5	4	2
3:90315002-90381579	3	90315002	90381579	+	exon	NRXN1	15	26	6	4	5	7	8	7	18
4:48701407-48730191	4	48701407	48730191	+	exon	MMP16	8	7	3	0	0	0	6	3	4
5:85065913-85115204	5	85065913	85115204	+	exon	ANKS1B	0	0	0	0	0	0	4	2	2
6:103857535-103873885	6	103857535	103873885	-	exon	SMCHD1	0	0	0	0	0	0	4	2	4
6:117824446-117824729	6	117824446	117824729	-	exon	NOL4	0	0	0	0	0	0	3	3	5
6:118677315-118680643	6	118677315	118680643	+	exon	DTNA	0	0	0	0	0	0	2	2	2
6:142771299-142787412	6	142771299	142787412	-	exon	LRRC7	7	2	3	0	0	0	0	0	0
6:142771299-142816910	6	142771299	142816910	-	exon	LRRC7	15	16	5	4	5	7	0	0	0
6:47148867-47149220	6	47148867	47149220	-	exon	DPF1	0	0	0	3	4	2	0	0	0
6:90048761-90096385	6	90048761	90096385	-	exon	ENSSSCG00000003622	5	10	2	8	4	3	0	0	0
7:110196992-110197326	7	110196992	110197326	-	exon	KCNK10	0	0	0	5	2	4	3	2	10
8:108235618-108243809	8	108235618	108243809	-	exon	UGT8	13	11	6	0	0	0	7	2	6
8:27820125-27836264	8	27820125	27836264	-	exon	ARAP2	19	11	5	0	0	0	15	10	20
8:27871909-27944426	8	27871909	27944426	-	exon	ARAP2	0	0	0	0	0	0	8	4	7
8:27898443-27944426	8	27898443	27944426	-	exon	ARAP2	4	12	13	0	0	0	17	9	18
8:27913502-27944426	8	27913502	27944426	-	exon	ARAP2	7	14	9	0	0	0	17	10	15
8:71874944-71887965	8	71874944	71887965	-	exon	SCARB2	2	2	2	0	0	0	0	0	0
X:106080783-106107710	X	106080783	106107710	-	exon	SMARCA1	0	0	0	0	0	0	7	7	7
X:84678828-84680917	X	84678828	84680917	+	exon	PLP1	6	3	3	0	0	0	0	0	0
X:91166764-91216135	X	91166764	91216135	+	exon	PAK3	6	2	6	0	0	0	0	0	0

## Sheet: Table S9
Table S9. The KEGG pathways and GO term enriched using parental genes of tissue-specific CircRNAs
Term	Database	ID	Input number	Background number	P-Value	Gene
Axon guidance	KEGG PATHWAY	ssc04360	2	182	0.0338368	ROBO2|PAK3
Rap1 signaling pathway	KEGG PATHWAY	ssc04015	2	211	0.0441086	SKAP1|SIPA1L2
gamma-aminobutyric acid signaling pathway	Gene Ontology	GO:0007214	1	5	0.00938314	GABRA5
inner ear receptor cell development	Gene Ontology	GO:0060119	1	5	0.00938314	GABRA5
GABA-A receptor complex	Gene Ontology	GO:1902711	1	6	0.0109386	GABRA5
phosphatidylinositol-3,4,5-trisphosphate binding	Gene Ontology	GO:0005547	1	6	0.0109386	ARAP2
negative regulation of RNA splicing	Gene Ontology	GO:0033119	1	6	0.0109386	PTBP3
protein targeting to vacuole	Gene Ontology	GO:0006623	1	6	0.0109386	SCARB2
GABA receptor complex	Gene Ontology	GO:1902710	1	6	0.0109386	GABRA5
fear response	Gene Ontology	GO:0042596	1	7	0.0124917	GABRA5
behavioral fear response	Gene Ontology	GO:0001662	1	7	0.0124917	GABRA5
establishment of protein localization to vacuole	Gene Ontology	GO:0072666	1	7	0.0124917	SCARB2
behavioral defense response	Gene Ontology	GO:0002209	1	7	0.0124917	GABRA5
astrocyte development	Gene Ontology	GO:0014002	1	8	0.0140424	PLP1
GABA-A receptor activity	Gene Ontology	GO:0004890	1	8	0.0140424	GABRA5
protein localization to vacuole	Gene Ontology	GO:0072665	1	9	0.0155908	SCARB2
long-chain fatty acid metabolic process	Gene Ontology	GO:0001676	1	9	0.0155908	PLP1
GABA receptor activity	Gene Ontology	GO:0016917	1	10	0.0171367	GABRA5
inner ear receptor cell differentiation	Gene Ontology	GO:0060113	1	11	0.0186803	GABRA5
associative learning	Gene Ontology	GO:0008306	1	11	0.0186803	GABRA5
oligodendrocyte differentiation	Gene Ontology	GO:0048709	1	11	0.0186803	PLP1
multicellular organismal response to stress	Gene Ontology	GO:0033555	1	11	0.0186803	GABRA5
lysosomal transport	Gene Ontology	GO:0007041	1	12	0.0202215	SCARB2
mechanoreceptor differentiation	Gene Ontology	GO:0042490	1	12	0.0202215	GABRA5
cochlea development	Gene Ontology	GO:0090102	1	12	0.0202215	GABRA5
astrocyte differentiation	Gene Ontology	GO:0048708	1	14	0.0232969	PLP1
myelination	Gene Ontology	GO:0042552	1	14	0.0232969	PLP1
substantia nigra development	Gene Ontology	GO:0021762	1	14	0.0232969	PLP1
neuron development	Gene Ontology	GO:0048666	2	156	0.025571	GABRA5|PLP1
ensheathment of neurons	Gene Ontology	GO:0007272	1	16	0.0263628	PLP1
axon ensheathment	Gene Ontology	GO:0008366	1	16	0.0263628	PLP1
nerve development	Gene Ontology	GO:0021675	1	17	0.0278923	GABRA5
glial cell development	Gene Ontology	GO:0021782	1	17	0.0278923	PLP1
neural nucleus development	Gene Ontology	GO:0048857	1	17	0.0278923	PLP1
learning	Gene Ontology	GO:0007612	1	19	0.0309441	GABRA5
vacuolar transport	Gene Ontology	GO:0007034	1	20	0.0324666	SCARB2
extracellular ligand-gated ion channel activity	Gene Ontology	GO:0005230	1	20	0.0324666	GABRA5
sensory perception of sound	Gene Ontology	GO:0007605	1	21	0.0339866	GABRA5
regulation of RNA splicing	Gene Ontology	GO:0043484	1	22	0.0355044	PTBP3
xenophagy	Gene Ontology	GO:0098792	1	22	0.0355044	GABRA5
sensory perception of mechanical stimulus	Gene Ontology	GO:0050954	1	23	0.0370198	GABRA5
chloride transport	Gene Ontology	GO:0006821	1	23	0.0370198	GABRA5
regulation of defense response to virus by host	Gene Ontology	GO:0050691	1	24	0.0385329	GABRA5
positive regulation of defense response to virus by host	Gene Ontology	GO:0002230	1	24	0.0385329	GABRA5
midbrain development	Gene Ontology	GO:0030901	1	24	0.0385329	PLP1
cell junction	Gene Ontology	GO:0030054	2	206	0.0422631	GABRA5|SCARB2
GTPase activator activity	Gene Ontology	GO:0005096	1	27	0.0430583	ARAP2
neuron differentiation	Gene Ontology	GO:0030182	2	211	0.0441086	GABRA5|PLP1
phosphatidylinositol phosphate binding	Gene Ontology	GO:1901981	1	28	0.0445621	ARAP2
pyrophosphatase activity	Gene Ontology	GO:0016462	2	213	0.0448551	LHPP|ARAP2
hydrolase activity, acting on acid anhydrides, in phosphorus-containing anhydrides	Gene Ontology	GO:0016818	2	215	0.0456064	LHPP|ARAP2
hydrolase activity, acting on acid anhydrides	Gene Ontology	GO:0016817	2	215	0.0456064	LHPP|ARAP2
GTPase regulator activity	Gene Ontology	GO:0030695	1	29	0.0460637	ARAP2
positive regulation of mitophagy	Gene Ontology	GO:1901526	1	29	0.0460637	GABRA5
positive regulation of autophagy of mitochondrion	Gene Ontology	GO:1903599	1	29	0.0460637	GABRA5
positive regulation of mitophagy in response to mitochondrial depolarization	Gene Ontology	GO:0098779	1	29	0.0460637	GABRA5
learning or memory	Gene Ontology	GO:0007611	1	29	0.0460637	GABRA5
response to mitochondrial depolarisation	Gene Ontology	GO:0098780	1	29	0.0460637	GABRA5
positive regulation of autophagy of mitochondrion in response to mitochondrial depolarization	Gene Ontology	GO:1904925	1	29	0.0460637	GABRA5
negative regulation of neuron apoptotic process	Gene Ontology	GO:0043524	1	29	0.0460637	GABRA5
regulation of autophagy of mitochondrion in response to mitochondrial depolarization	Gene Ontology	GO:1904923	1	29	0.0460637	GABRA5
mitophagy	Gene Ontology	GO:0000423	1	30	0.0475629	GABRA5
regulation of mitophagy	Gene Ontology	GO:1901524	1	30	0.0475629	GABRA5
regulation of defense response to virus	Gene Ontology	GO:0050688	1	30	0.0475629	GABRA5

## Sheet: Table S10
Table 10. CircRNAs in Pubertal Genes
gene_id	circRNA_id	chr	start	end	strand	circRNA_type	Junction_reads
							Pre1	Pre2	Pre3	In1	In2	In3	Post1	Post2	Post3
ESR1	1:14416335-14457143	1	14416335	14457143	-	exon	4	19	7	13	4	12	40	14	17
NF1	12:43516178-43526438	12	43516178	43526438	-	exon	0	0	0	4	4	8	0	0	0
	12:43673069-43691261	12	43673069	43691261	-	exon	7	16	14	0	0	0	4	9	17
APP	13:189505179-189528484	13	189505179	189528484	-	exon	15	13	8	14	8	4	0	0	0
	13:189505179-189544139	13	189505179	189544139	-	exon	0	0	0	4	9	8	16	8	5
	13:189523366-189528484	13	189523366	189528484	-	exon	13	29	6	7	9	12	22	5	10
	13:189597995-189600156	13	189597995	189600156	-	exon	10	16	5	9	13	6	0	0	0
ENPP2	4:19360870-19367922	4	19360870	19367922	+	exon	25	22	9	0	0	0	0	0	0
ARNT	4:98369520-98372553	4	98369520	98372553	+	exon	6	3	7	0	0	0	0	0	0
DICER1	7:116399251-116408577	7	116399251	116408577	-	exon	8	12	7	5	7	7	15	7	8
MAOA	\
IGF1	\
KISS1	\
Gpr54	\
NKB	\
Mkrn3	\
GnRH	\
CYP1A1	\
RIPK2	\
STAT5B	\
PTPN11	\
PTEN	\
TAC3	\
FMR1	\

[truncated: 1 more sheets: Table S11]
